# Supplementary material for: Genomic Surveillance of Listeria monocytogenes in Taiwan, 2014 to 2019
Source: Microbiol Spectr. 2022 Oct 12;10(6):e01825-22. doi: 10.1128/spectrum.01825-22 (PMC9769603; doi:10.1128/spectrum.01825-22)
Supplement: Supplemental file 2 — Table S2. Download spectrum.01825-22-s0002.xlsx, XLSX file, 0.1 MB [file spectrum.01825-22-s0002.xlsx]

## Sheet: TW493
Table S2. Characteristics of isolates sequenced in this study.
isolate	no. contigs	genome length (bp)	source	isolation year	region	phylogenetic lineage	serogroup	CC (MLST)	ST (MLST)	SL (cgMLST)	CT (cgMLST)	plasmid contigs detected (Y/N)	intact prophages detected (Y/N)	Listeria Pathogenic Islands	inlA truncation (PMSC type)	comK truncation (Y/N)	intrinsic antibiotic resistance genes	acquired antibiotic resistance genes	other resistance traits	BIGSdb id	accession number
R15.1000	45	3026286	Human	2015	Unknown	I	IVb	CC1	ST1	SL1	CT2384	N	Y	LIPI-1,LIPI-3		Y	fosX,lin,norB,sul		LGI-2	27412	SRR7912089
R15.2441	38	3023706	Human	2015	Unknown	I	IVb	CC1	ST1	SL1	CT2384	N	Y	LIPI-1,LIPI-3		Y	fosX,lin,norB,sul		LGI-2	27413	SRR7912081
R17.3843	54	2990509	Human	2017	New Taipei	I	IVb	CC1	ST1	SL1	CT2384	N	N	LIPI-1,LIPI-3		N	fosX,lin,norB,sul		LGI-2	27780	SRR7912131
R19.0006	33	3018354	Human	2018	New Taipei	I	IVb	CC1	ST1	SL1	CT2384	N	Y	LIPI-1,LIPI-3		N	fosX,lin,norB,sul		LGI-2	40176	SRR8640828
R18.0648	55	3064046	Human	2018	New Taipei	I	IVb	CC1	ST1	SL1	CT2384	N	Y	LIPI-1,LIPI-3		Y	fosX,lin,norB,sul		LGI-2	39311	SRR7912049
R18.0647	66	3143771	Human	2018	Miaoli	I	IVb	CC1	ST1	SL1	CT2384	N	Y	LIPI-1,LIPI-3		Y	fosX,lin,norB,sul		LGI-2	39310	SRR7912052
R19.0114	18	3015165	Human	2019	Yilan	I	IVb	CC1	ST1	SL1	CT2384	N	Y	LIPI-1,LIPI-3		Y	fosX,lin,norB,sul		LGI-2	41192	SRR9264868
R19.2871	48	3028280	Human	2019	Chiayi County	I	IVb	CC1	ST1	SL1	CT2384	N	Y	LIPI-1,LIPI-3		Y	fosX,lin,norB,sul		LGI-2	76203	SRR18497747
R19.1386	56	3114070	Human	2019	Tainan	I	IVb	CC1	ST1533	SL1	CT2384	N	Y	LIPI-1,LIPI-3		Y	fosX,lin,norB,sul		LGI-2	41499	SRR20278488
R19.2905	88	3154216	Human	2019	Pintung	I	IVb	CC1	ST1	SL1	CT2384	N	Y	LIPI-1,LIPI-3		Y	fosX,lin,norB,sul		LGI-2	76219	SRR18497698
R19.0129	21	3097349	Human	2019	New Taipei	I	IVb	CC1	ST1	SL1	CT2384	N	Y	LIPI-1,LIPI-3		N	fosX,lin,norB,sul		LGI-2	41199	SRR9264838
R14.0922	41	3024992	Human	2014	Taichung	I	IVb	CC1	ST1	SL1	CT4353	N	Y	LIPI-1,LIPI-3		Y	fosX,lin,norB,sul		LGI-2	27380	SRR7912060
R14.0918	60	3069146	Human	2014	Taichung	I	IVb	CC1	ST1	SL1	CT4353	N	Y	LIPI-1,LIPI-3		Y	fosX,lin,norB,sul		LGI-2	27379	SRR7912179
R16.1250	22	3013108	Human	2016	New Taipei	I	IVb	CC1	ST1	SL1	CT4355	N	Y	LIPI-1,LIPI-3		Y	fosX,lin,norB,sul		LGI-2	27401	SRR7912136
R18.0054	40	3085203	Human	2018	Kaohsiung	I	IVb	CC1	ST1	SL1	CT5027	N	Y	LIPI-1,LIPI-3		Y	fosX,lin,norB,sul		LGI-2	39252	SRR7912099
R18.0645	53	3105065	Human	2018	Taipei	I	IVb	CC1	ST1	SL1	CT5029	N	Y	LIPI-1,LIPI-3		Y	fosX,lin,norB,sul		LGI-2	39309	SRR7912051
R19.1896	30	3129514	Human	2019	New Taipei	I	IVb	CC1	ST1	SL1	CT9089	N	Y	LIPI-1,LIPI-3		Y	fosX,lin,norB,sul		LGI-2	41993	SRR18497647
R18.1922	71	3148137	Human	2018	Taipei	I	IVb	CC1	ST1	SL1	CT9090	N	Y	LIPI-1,LIPI-3		Y	fosX,lin,norB,sul		LGI-2	40119	SRR8640809
R18.2426	31	3128913	Human	2018	Kinmen	I	IVb	CC1	ST1	SL1	CT9096	N	Y	LIPI-1,LIPI-3		Y	fosX,lin,norB,sul		LGI-2	40137	SRR8640776
R19.1387	31	3054762	Human	2019	Chiayi County	I	IVb	CC1	ST1	SL1	CT9097	N	Y	LIPI-1,LIPI-3		Y	fosX,lin,norB,sul		LGI-2	41500	SRR18497666
R19.1579	75	2924198	Human	2019	Tainan	I	IVb	CC1	ST308	SL150	CT9092	N	N	LIPI-1,LIPI-3		N	fosX,lin,norB,sul			76243	SRR18497660
R18.0644	58	3015254	Human	2018	New Taipei	I	IVb	CC2	ST2	SL2	CT5025	N	Y	LIPI-1		N	fosX,lin,norB,sul		LGI-2	39308	SRR7912054
R19.0136	27	2996689	Human	2019	New Taipei	I	IVb	CC2	ST2	SL2	CT5498	N	Y	LIPI-1		N	fosX,lin,norB,sul		LGI-2	41205	SRR9264833
R19.1853	29	2965694	Human	2019	Kaohsiung	I	IVb	CC2	ST2	SL2	CT5749	N	Y	LIPI-1		N	fosX,lin,norB,sul		LGI-2	41990	SRR18497651
R19.0097	56	3011892	Human	2019	New Taipei	I	IVb	CC2	ST2	SL2	CT9041	N	Y	LIPI-1		N	fosX,lin,norB,sul		LGI-2	41182	SRR8640825
R18.2406	22	2963805	Human	2018	Miaoli	I	IVb	CC2	ST2	SL2	CT9042	N	Y	LIPI-1		N	fosX,lin,norB,sul		LGI-2	40131	SRR8640770
R19.2931	31	3002412	Human	2019	New Taipei	I	IVb	CC2	ST2	SL2	CT9087	N	Y	LIPI-1		N	fosX,lin,norB,sul		LGI-2	76221	SRR18497696
R18.2505	42	3040341	Human	2018	New Taipei	I	IVb	CC2	ST2	SL2	CT9088	N	Y	LIPI-1		N	fosX,lin,norB,sul		LGI-2	40169	SRR8640824
R18.0011	29	2896627	Human	2018	Taoyuan	I	IVb	CC4	ST1457	SL219	CT5057	N	N	LIPI-1,LIPI-3,LIPI-4		N	fosX,lin,norB,sul			39244	SRR7912199
R18.2467	40	2976726	Human	2018	New Taipei	I	IIb	CC224	ST845	SL224	CT21	N	Y	LIPI-1,LIPI-3		Y	fosX,lin,norB,sul		SSI-1	40156	SRR8640761
R14.1141	41	3046575	Human	2014	Taichung	I	IIb	CC288	ST330	SL288	CT4361	N	Y	LIPI-1,LIPI-3		Y	fosX,lin,norB,sul			27381	SRR7912062
R18.0272	48	2987125	Human	2018	Tainan	I	IIb	CC288	ST330	SL288	CT5035	N	Y	LIPI-1,LIPI-3		N	fosX,lin,norB,sul			39293	SRR7912251
R19.2953	78	3031133	Human	2019	Tainan	I	IIb	CC288	ST330	SL288	CT5035	N	Y	LIPI-1,LIPI-3		N	fosX,lin,norB,sul			76226	SRR18497691
R17.0215	136	3093604	Human	2017	Taichung	I	IIb	CC288	ST330	SL288	CT5036	Y	Y	LIPI-1,LIPI-3		Y	fosX,lin,norB,sul			39224	SRR7912058
R18.0124	30	3014358	Human	2018	Keelung	I	IIb	CC288	ST330	SL288	CT5037	N	N	LIPI-1,LIPI-3		N	fosX,lin,norB,sul			39272	SRR7912244
R17.5110	32	2967523	Human	2017	New Taipei	I	IIb	CC288	ST288	SL288	CT5038	Y	Y	LIPI-1,LIPI-3		Y	fosX,lin,norB,sul			39232	SRR7912147
R19.0204	20	2973136	Food (pork)	2019	Taichung	I	IIb	CC288	ST330	SL288	CT5502	N	Y	LIPI-1,LIPI-3		N	fosX,lin,norB,sul			41227	SRR9264793
R19.2165	31	2978318	Food (pork)	2019	New Taipei	I	IIb	CC288	ST330	SL288	CT5502	N	Y	LIPI-1,LIPI-3		N	fosX,lin,norB,sul			42029	SRR18497641
R19.1716	56	3052377	Human	2019	New Taipei	I	IIb	CC288	ST330	SL288	CT5502	N	Y	LIPI-1,LIPI-3		N	fosX,lin,norB,sul			76246	SRR18497656
R19.0112	27	2971562	Human	2019	Taoyuan	I	IIb	CC288	ST330	SL288	CT5503	N	N	LIPI-1,LIPI-3		N	fosX,lin,norB,sul			41190	SRR9264870
R19.0172	34	3015534	Food (chicken)	2019	Taichung	I	IIb	CC288	ST330	SL288	CT5504	N	Y	LIPI-1,LIPI-3		N	fosX,lin,norB,sul			41222	SRR9264798
R19.1474	67	3028512	Human	2019	New Taipei	I	IIb	CC288	ST330	SL288	CT9035	N	N	LIPI-1,LIPI-3		N	fosX,lin,norB,sul			76242	SRR18497661
R19.2860	39	2983879	Human	2019	Hsinchu City	I	IIb	CC288	ST288	SL288	CT9036	Y	N	LIPI-1,LIPI-3		Y	fosX,lin,norB,sul			76198	SRR18497752
R18.2635	44	3049735	Human	2018	New Taipei	I	IIb	CC288	ST330	SL288	CT9098	N	Y	LIPI-1,LIPI-3		Y	fosX,lin,norB,sul			40174	SRR8640829
R15.2466	20	3044156	Human	2015	Unknown	I	IIb	CC3	ST3	SL3	CT4367	Y	N	LIPI-1,LIPI-3		Y	fosX,lin,norB,sul		SSI-1	27414	SRR7912111
R16.1187	19	3015848	Human	2016	New Taipei	I	IIb	CC3	ST3	SL3	CT4368	Y	N	LIPI-1,LIPI-3		N	fosX,lin,norB,sul		SSI-1	27399	SRR7912138
R16.4160	30	2984618	Human	2016	Unknown	I	IIb	CC3	ST3	SL3	CT4369	Y	N	LIPI-1,LIPI-3		N	fosX,lin,norB,sul		SSI-1	27420	SRR7912045
R18.2437	30	2983519	Human	2018	Taoyuan	I	IIb	CC3	ST3	SL3	CT4369	Y	N	LIPI-1,LIPI-3		N	fosX,lin,norB,sul		SSI-1	40142	SRR8640816
R18.2441	37	2987069	Human	2018	Taipei	I	IIb	CC3	ST3	SL3	CT4369	Y	N	LIPI-1,LIPI-3		N	fosX,lin,norB,sul		SSI-1	40143	SRR8640815
R19.1424	64	3002727	Human	2019	Hsinchu City	I	IIb	CC3	ST3	SL3	CT4369	Y	N	LIPI-1,LIPI-3		N	fosX,lin,norB,sul		SSI-1	76240	SRR18497663
R17.6166	73	3011853	Human	2017	Unknown	I	IIb	CC3	ST3	SL3	CT5042	N	Y	LIPI-1,LIPI-3		N	fosX,lin,norB,sul		SSI-1	39238	SRR8281976
R18.0033	26	2980829	Human	2018	Taitung	I	IIb	CC3	ST3	SL3	CT5043	Y	N	LIPI-1,LIPI-3		N	fosX,lin,norB,sul		SSI-1	39249	SRR7912096
R18.0474	25	2980776	Human	2018	New Taipei	I	IIb	CC3	ST3	SL3	CT5044	Y	N	LIPI-1,LIPI-3	PMSC_32 (new)	N	fosX,lin,norB,sul		SSI-1	39297	SRR7912072
R18.0123	23	2945920	Human	2018	New Taipei	I	IIb	CC3	ST3	SL3	CT5045	N	N	LIPI-1,LIPI-3	PMSC_32 (new)	N	fosX,lin,norB,sul		SSI-1	39271	SRR7912243
R18.0008	25	2986634	Human	2018	Taoyuan	I	IIb	CC3	ST3	SL3	CT5047	N	N	LIPI-1,LIPI-3		N	fosX,lin,norB,sul		SSI-1	39241	SRR7912202
R19.0203	22	3040975	Food (pork)	2019	Taichung	I	IIb	CC3	ST3	SL3	CT5507	Y	N	LIPI-1,LIPI-3		Y	fosX,lin,norB,sul		SSI-1	41226	SRR9264847
R19.0202	31	3036198	Human	2019	Kaohsiung	I	IIb	CC3	ST3	SL3	CT5508	Y	N	LIPI-1,LIPI-3		N	fosX,lin,norB,sul	aacA4	SSI-1	41225	SRR9264835
R19.2139	19	3018015	Food (chicken)	2019	Taipei	I	IIb	CC3	ST3	SL3	CT5751	Y	N	LIPI-1,LIPI-3		N	fosX,lin,norB,sul		SSI-1	42015	SRR18497720
R19.0101	49	2946360	Human	2019	Taoyuan	I	IIb	CC392	ST392	SL392	CT5497	N	Y	LIPI-1		N	fosX,lin,norB,sul			41185	SRR8640820
R19.0557	27	2903429	Human	2019	Taipei	I	IVb	ST455	ST455	SL455	CT5513	N	N	LIPI-1,LIPI-3,LIPI-4		N	fosX,lin,norB,sul			41253	SRR9264815
R16.3961	47	2895651	Human	2016	Unknown	I	IIb	CC5	ST5	SL5	CT4357	N	N	LIPI-1		N	fosX,lin,norB,sul		SSI-1	27418	SRR7912091
R14.0043	46	2890059	Human	2014	Taichung	I	IIb	CC5	ST5	SL5	CT4358	N	N	LIPI-1		N	fosX,lin,norB,sul		SSI-1	27372	SRR7912192
R14.0214	46	2890524	Human	2014	Taichung	I	IIb	CC5	ST5	SL5	CT4358	N	N	LIPI-1		N	fosX,lin,norB,sul		SSI-1	27373	SRR7912193
R15.0958	40	2943741	Human	2015	Taichung	I	IIb	CC5	ST5	SL5	CT4358	Y	N	LIPI-1		N	fosX,lin,norB,sul		SSI-1	27387	SRR7912088
R16.0978	21	2878768	Human	2016	Taichung	I	IIb	CC5	ST5	SL5	CT4358	N	N	LIPI-1		N	fosX,lin,norB,sul		SSI-1	27393	SRR7912109
R16.4808	36	2943973	Human	2016	Unknown	I	IIb	CC5	ST5	SL5	CT4358	Y	N	LIPI-1		N	fosX,lin,norB,sul		SSI-1	27422	SRR7912059
R16.3825	22	2918245	Human	2016	Unknown	I	IIb	CC5	ST5	SL5	CT4358	N	Y	LIPI-1		N	fosX,lin,norB,sul		SSI-1	27417	SRR7912245
R16.5111	38	2983108	Human	2016	Unknown	I	IIb	CC5	ST5	SL5	CT4358	Y	Y	LIPI-1		N	fosX,lin,norB,sul		SSI-1	27423	SRR7912061
R17.0718	117	3019783	Human	2017	Hsinchu County	I	IIb	CC5	ST5	SL5	CT4358	Y	N	LIPI-1		N	fosX,lin,norB,sul		SSI-1	39225	SRR7912039
R17.5802	72	2943000	Human	2017	Unknown	I	IIb	CC5	ST5	SL5	CT4358	N	Y	LIPI-1		N	fosX,lin,norB,sul		SSI-1	39235	SRR8281977
R18.0810	52	2947028	Human	2018	Taichung	I	IIb	CC5	ST5	SL5	CT4358	Y	N	LIPI-1		N	fosX,lin,norB,sul		SSI-1	39316	SRR7912057
R18.1459	34	2939390	Human	2018	Taichung	I	IIb	CC5	ST5	SL5	CT4358	Y	N	LIPI-1		N	fosX,lin,norB,sul		SSI-1	39384	SRR7912270
R18.2398	52	2948853	Human	2018	Miaoli	I	IIb	CC5	ST5	SL5	CT4358	Y	N	LIPI-1		N	fosX,lin,norB,sul		SSI-1	40130	SRR8640769
R18.2465	35	2886004	Human	2018	Taichung	I	IIb	CC5	ST5	SL5	CT4358	N	N	LIPI-1		N	fosX,lin,norB,sul		SSI-1	40154	SRR8640763
R18.2474	58	2896551	Human	2018	Taichung	I	IIb	CC5	ST5	SL5	CT4358	N	N	LIPI-1		N	fosX,lin,norB,sul		SSI-1	40159	SRR8640797
R18.0068	26	2922547	Human	2018	Taichung	I	IIb	CC5	ST5	SL5	CT4358	N	Y	LIPI-1		N	fosX,lin,norB,sul		SSI-1	39258	SRR7912275
R18.0113	43	2928777	Human	2018	Taichung	I	IIb	CC5	ST5	SL5	CT4358	N	Y	LIPI-1		N	fosX,lin,norB,sul		SSI-1	39269	SRR7912237
R18.0122	41	2982101	Human	2018	Taichung	I	IIb	CC5	ST5	SL5	CT4358	Y	Y	LIPI-1		N	fosX,lin,norB,sul		SSI-1	39270	SRR7912238
R18.0145	35	2981212	Human	2018	Taichung	I	IIb	CC5	ST5	SL5	CT4358	Y	Y	LIPI-1		N	fosX,lin,norB,sul		SSI-1	39280	SRR7912031
R18.0166	41	2982443	Human	2018	Taichung	I	IIb	CC5	ST5	SL5	CT4358	Y	Y	LIPI-1		N	fosX,lin,norB,sul		SSI-1	39288	SRR7912254
R18.0224	39	2986800	Human	2018	Taichung	I	IIb	CC5	ST5	SL5	CT4358	Y	Y	LIPI-1		N	fosX,lin,norB,sul		SSI-1	39290	SRR7912256
R18.0454	57	2935777	Human	2018	Taichung	I	IIb	CC5	ST5	SL5	CT4358	N	Y	LIPI-1		N	fosX,lin,norB,sul		SSI-1	39296	SRR7912248
R18.0475	42	2982615	Human	2018	Kaohsiung	I	IIb	CC5	ST5	SL5	CT4358	Y	Y	LIPI-1		N	fosX,lin,norB,sul		SSI-1	39298	SRR7912071
R18.0561	55	2992001	Human	2018	Taipei	I	IIb	CC5	ST5	SL5	CT4358	Y	Y	LIPI-1		N	fosX,lin,norB,sul		SSI-1	39301	SRR7912068
R18.0625	32	2923576	Human	2018	Hsinchu County	I	IIb	CC5	ST5	SL5	CT4358	N	Y	LIPI-1		N	fosX,lin,norB,sul		SSI-1	39306	SRR7912078
R18.0940	38	2982639	Human	2018	Taichung	I	IIb	CC5	ST5	SL5	CT4358	Y	Y	LIPI-1		N	fosX,lin,norB,sul		SSI-1	39320	SRR7912184
R18.1221	43	2984760	Human	2018	Taichung	I	IIb	CC5	ST5	SL5	CT4358	Y	Y	LIPI-1		N	fosX,lin,norB,sul		SSI-1	39330	SRR7912151
R18.1334	24	2920541	Human	2018	Kaohsiung	I	IIb	CC5	ST5	SL5	CT4358	N	Y	LIPI-1		N	fosX,lin,norB,sul		SSI-1	39333	SRR7912154
R18.2148	63	2937977	Human	2018	Changhua	I	IIb	CC5	ST5	SL5	CT4358	N	Y	LIPI-1		N	fosX,lin,norB,sul		SSI-1	40124	SRR8640804
R18.2407	49	2987110	Human	2018	Taoyuan	I	IIb	CC5	ST5	SL5	CT4358	Y	Y	LIPI-1		N	fosX,lin,norB,sul		SSI-1	40132	SRR8640771
R18.2481	69	2943481	Human	2018	Kaohsiung	I	IIb	CC5	ST5	SL5	CT4358	N	Y	LIPI-1		N	fosX,lin,norB,sul		SSI-1	40162	SRR8640798
R18.2503	32	2923554	Human	2018	Taichung	I	IIb	CC5	ST5	SL5	CT4358	N	Y	LIPI-1		N	fosX,lin,norB,sul		SSI-1	40168	SRR8640827
R18.2512	59	2991634	Human	2018	Taichung	I	IIb	CC5	ST5	SL5	CT4358	Y	Y	LIPI-1		N	fosX,lin,norB,sul		SSI-1	40172	SRR8640783
R19.2858	41	2941718	Human	2019	Yunlin	I	IIb	CC5	ST5	SL5	CT4358	Y	N	LIPI-1		N	fosX,lin,norB,sul		SSI-1	76196	SRR18497755
R19.2891	31	2883952	Human	2019	Taichung	I	IIb	CC5	ST5	SL5	CT4358	N	N	LIPI-1		N	fosX,lin,norB,sul		SSI-1	76213	SRR18497704
R19.0125	37	2979231	Human	2019	Taichung	I	IIb	CC5	ST5	SL5	CT4358	Y	Y	LIPI-1		N	fosX,lin,norB,sul		SSI-1	41197	SRR9264840
R19.0131	30	2976373	Human	2019	New Taipei	I	IIb	CC5	ST5	SL5	CT4358	Y	Y	LIPI-1		N	fosX,lin,norB,sul		SSI-1	41201	SRR9264844
R19.0133	31	2977028	Human	2019	Kaohsiung	I	IIb	CC5	ST5	SL5	CT4358	Y	Y	LIPI-1		N	fosX,lin,norB,sul		SSI-1	41202	SRR9264841
R19.0225	22	2918695	Human	2019	Changhua	I	IIb	CC5	ST5	SL5	CT4358	N	Y	LIPI-1		N	fosX,lin,norB,sul		SSI-1	41236	SRR9264851
R19.0237	29	2975233	Human	2019	Taoyuan	I	IIb	CC5	ST5	SL5	CT4358	Y	Y	LIPI-1		N	fosX,lin,norB,sul		SSI-1	41237	SRR9264852
R19.0333	19	2917400	Human	2019	New Taipei	I	IIb	CC5	ST5	SL5	CT4358	N	Y	LIPI-1		N	fosX,lin,norB,sul		SSI-1	41246	SRR9264822
R19.2736	58	2935855	Human	2019	Taichung	I	IIb	CC5	ST5	SL5	CT4358	N	Y	LIPI-1		N	fosX,lin,norB,sul		SSI-1	76185	SRR18497767
R19.1815	72	3002731	Human	2019	Kaohsiung	I	IIb	CC5	ST5	SL5	CT4358	Y	Y	LIPI-1		N	fosX,lin,norB,sul		SSI-1	76250	SRR18497653
R15.0539	42	2949797	Human	2015	Unknown	I	IIb	CC5	ST5	SL5	CT4359	Y	N	LIPI-1		N	fosX,lin,norB,sul		SSI-1	27382	SRR7912083
R19.2758	50	2950262	Human	2019	Taipei	I	IIb	CC5	ST5	SL5	CT4359	Y	N	LIPI-1		N	fosX,lin,norB,sul		SSI-1	76191	SRR18497760
R16.2600	25	2921932	Human	2016	Taoyuan	I	IIb	CC5	ST5	SL5	CT4360	N	Y	LIPI-1		N	fosX,lin,norB,sul		SSI-1	27407	SRR7912104
R18.2423	38	2984233	Human	2018	Taoyuan	I	IIb	CC5	ST5	SL5	CT4360	Y	N	LIPI-1		N	fosX,lin,norB,sul		SSI-1	40135	SRR8640774
R18.0818	56	2992676	Human	2018	Taoyuan	I	IIb	CC5	ST5	SL5	CT4360	Y	Y	LIPI-1		N	fosX,lin,norB,sul		SSI-1	39317	SRR7912187
R18.2340	41	2932231	Human	2018	Taitung	I	IIb	CC5	ST5	SL5	CT4360	N	Y	LIPI-1		N	fosX,lin,norB,sul		SSI-1	40128	SRR8640800
R19.0123	40	2986140	Human	2019	Taipei	I	IIb	CC5	ST5	SL5	CT4360	Y	Y	LIPI-1		N	fosX,lin,norB,sul		SSI-1	41196	SRR9264839
R18.0065	34	2981644	Human	2018	Tainan	I	IIb	CC5	ST5	SL5	CT5031	Y	N	LIPI-1		N	fosX,lin,norB,sul		SSI-1	39256	SRR7912103
R18.1537	35	3070919	Human	2018	Hsinchu County	I	IIb	CC5	ST5	SL5	CT5033	Y	Y	LIPI-1		Y	fosX,lin,norB,sul		SSI-1	39387	SRR7912044
R18.2484	41	3073522	Human	2018	Taoyuan	I	IIb	CC5	ST5	SL5	CT5033	Y	Y	LIPI-1		Y	fosX,lin,norB,sul		SSI-1	40164	SRR8640778
R18.1585	70	3082322	Human	2018	Taipei	I	IIb	CC5	ST1523	SL5	CT5166	Y	Y	LIPI-1		Y	fosX,lin,norB,sul		SSI-1	40110	SRR8640791
R19.0108	27	2939430	Human	2019	Hualien	I	IIb	CC5	ST5	SL5	CT5501	Y	N	LIPI-1		N	fosX,lin,norB,sul		SSI-1	41189	SRR9264865
R19.2857	38	2891405	Human	2019	Hualien	I	IIb	CC5	ST5	SL5	CT5501	N	N	LIPI-1		N	fosX,lin,norB,sul		SSI-1	76195	SRR18497756
R14.0365	59	2958317	Human	2014	Tainan	I	IIb	CC5	ST5	SL5	CT5514	Y	N	LIPI-1		N	fosX,lin,norB,sul		SSI-1	27375	SRR7912257
R19.1174	25	2883748	Human	2019	Taichung	I	IIb	CC5	ST5	SL5	CT5538	N	N	LIPI-1		N	fosX,lin,norB,sul		SSI-1	41490	SRR18497675
R19.1897	25	2970936	Human	2019	Yilan	I	IIb	CC5	ST5	SL5	CT5750	Y	Y	LIPI-1		N	fosX,lin,norB,sul		SSI-1	41994	SRR18497742
R18.2018	67	2942524	Human	2018	Pintung	I	IIb	CC5	ST5	SL5	CT5755	N	Y	LIPI-1		Y	fosX,lin,norB,sul		SSI-1	40120	SRR8640808
R19.2932	47	3027827	Human	2019	Hsinchu County	I	IIb	CC5	ST5	SL5	CT8840	N	N	LIPI-1		Y	fosX,lin,norB,sul		SSI-1	76222	SRR18497695
R19.2881	72	3092727	Human	2019	Hsinchu County	I	IIb	CC5	ST5	SL5	CT9034	Y	Y	LIPI-1		N	fosX,lin,norB,sul		SSI-1	76209	SRR18497708
R18.0554	37	2937828	Human	2018	Taipei	I	IVb	CC6	ST6	SL6	CT5055	N	Y	LIPI-1,LIPI-3		Y	fosX,lin,norB,sul			39300	SRR7912073
R19.0155	25	2919169	Human	2019	Taichung	I	IVb	CC6	ST6	SL6	CT5505	N	Y	LIPI-1,LIPI-3		Y	fosX,lin,norB,sul			41214	SRR9264818
R19.0625	25	2925139	Human	2019	New Taipei	I	IVb	CC6	ST6	SL6	CT5506	N	Y	LIPI-1,LIPI-3		Y	fosX,lin,norB,sul			41257	SRR9264854
R19.2895	42	3060928	Human	2019	Keelung	I	IIb	CC87	ST87	SL87	CT2319	N	Y	LIPI-1,LIPI-4		Y	fosX,lin,norB,sul			76215	SRR18497702
R16.2248	31	2972160	Food (chicken)	2016	Taichung	I	IIb	CC87	ST87	SL87	CT4372	N	Y	LIPI-1,LIPI-4		Y	fosX,lin,norB,sul			27354	SRR7912175
R16.2261	20	2972061	Food (chicken)	2016	Taichung	I	IIb	CC87	ST87	SL87	CT4372	N	Y	LIPI-1,LIPI-4		Y	fosX,lin,norB,sul			27362	SRR7912216
R14.0792	130	2953415	Human	2014	New Taipei	I	IIb	CC87	ST87	SL87	CT4373	N	N	LIPI-1,LIPI-4		N	fosX,lin,norB,sul			27378	SRR7912166
R15.2472	37	2898086	Human	2015	Unknown	I	IIb	CC87	ST87	SL87	CT4373	N	N	LIPI-1,LIPI-4		N	fosX,lin,norB,sul			27415	SRR7912110
R15.3436	47	2903301	Human	2015	Unknown	I	IIb	CC87	ST87	SL87	CT4373	N	N	LIPI-1,LIPI-4		N	fosX,lin,norB,sul			27416	SRR7912113
R16.3098	17	2887833	Human	2016	Unknown	I	IIb	CC87	ST87	SL87	CT4373	N	N	LIPI-1,LIPI-4		N	fosX,lin,norB,sul			27409	SRR7912117
R16.3399	19	2888892	Human	2016	Taoyuan	I	IIb	CC87	ST87	SL87	CT4373	N	N	LIPI-1,LIPI-4		N	fosX,lin,norB,sul			27411	SRR7912246
R16.1051	22	2928136	Human	2016	Taichung	I	IIb	CC87	ST87	SL87	CT4373	N	Y	LIPI-1,LIPI-4		N	fosX,lin,norB,sul			27395	SRR7912116
R17.2346	68	2913352	Human	2017	Unknown	I	IIb	CC87	ST87	SL87	CT4373	N	N	LIPI-1,LIPI-4		N	fosX,lin,norB,sul			27775	SRR7912219
R17.2380	91	3004029	Human	2017	Taipei	I	IIb	CC87	ST87	SL87	CT4373	N	N	LIPI-1,LIPI-4		N	fosX,lin,norB,sul			39231	SRR7912217
R17.2852	56	3000577	Human	2017	Yunlin	I	IIb	CC87	ST87	SL87	CT4373	N	Y	LIPI-1,LIPI-4		N	fosX,lin,norB,sul	tetM		27777	SRR7912168
R17.5655	121	3031631	Human	2017	Taoyuan	I	IIb	CC87	ST87	SL87	CT4373	N	Y	LIPI-1,LIPI-4		N	fosX,lin,norB,sul	tetM		39234	SRR8281980
R18.2419	27	2893720	Human	2018	Taipei	I	IIb	CC87	ST87	SL87	CT4373	N	N	LIPI-1,LIPI-4		N	fosX,lin,norB,sul			40133	SRR8640772
R18.2446	51	3000864	Human	2018	Hsinchu City	I	IIb	CC87	ST87	SL87	CT4373	N	Y	LIPI-1,LIPI-4		Y	fosX,lin,norB,sul			40146	SRR8640812
R18.0125	45	2994838	Human	2018	Taichung	I	IIb	CC87	ST87	SL87	CT4373	N	Y	LIPI-1,LIPI-4		N	fosX,lin,norB,sul	tetM		39273	SRR7912241
R18.0327	51	2997559	Human	2018	Taitung	I	IIb	CC87	ST87	SL87	CT4373	N	Y	LIPI-1,LIPI-4		N	fosX,lin,norB,sul	tetM		39294	SRR7912252
R18.0687	36	2990113	Human	2018	Tainan	I	IIb	CC87	ST87	SL87	CT4373	N	Y	LIPI-1,LIPI-4		N	fosX,lin,norB,sul	tetM		39314	SRR7912048
R18.0948	37	2990956	Human	2018	Tainan	I	IIb	CC87	ST87	SL87	CT4373	N	Y	LIPI-1,LIPI-4		N	fosX,lin,norB,sul	tetM		39321	SRR7912183
R18.2424	32	2988749	Human	2018	Taitung	I	IIb	CC87	ST87	SL87	CT4373	N	Y	LIPI-1,LIPI-4		N	fosX,lin,norB,sul	tetM		40136	SRR8640775
R19.0261	41	2967871	Human	2019	Chiayi City	I	IIb	CC87	ST87	SL87	CT4373	N	N	LIPI-1,LIPI-4		Y	fosX,lin,norB,sul			41238	SRR9264849
R19.0130	31	2971074	Human	2019	Taoyuan	I	IIb	CC87	ST87	SL87	CT4373	N	N	LIPI-1,LIPI-4		N	fosX,lin,norB,sul			41200	SRR9264843
R19.0174	19	2949212	Human	2019	Yilan	I	IIb	CC87	ST87	SL87	CT4373	N	N	LIPI-1,LIPI-4		N	fosX,lin,norB,sul	tetM		41224	SRR9264834
R19.0224	21	2929444	Human	2019	Taichung	I	IIb	CC87	ST87	SL87	CT4373	N	N	LIPI-1,LIPI-4		N	fosX,lin,norB,sul			41235	SRR9264796
R19.0428	27	2890446	Human	2019	Taichung	I	IIb	CC87	ST87	SL87	CT4373	N	N	LIPI-1,LIPI-4		N	fosX,lin,norB,sul			41248	SRR9264799
R19.0539	29	2891512	Human	2019	Hsinchu County	I	IIb	CC87	ST87	SL87	CT4373	N	N	LIPI-1,LIPI-4		N	fosX,lin,norB,sul			41252	SRR9264816
R19.0805	23	2950893	Human	2019	Tainan	I	IIb	CC87	ST87	SL87	CT4373	N	N	LIPI-1,LIPI-4		N	fosX,lin,norB,sul	tetM		41263	SRR9264805
R19.1105	18	2950655	Human	2019	Tainan	I	IIb	CC87	ST87	SL87	CT4373	N	N	LIPI-1,LIPI-4		N	fosX,lin,norB,sul	tetM		41489	SRR18497676
R19.1306	23	2891844	Human	2019	Yilan	I	IIb	CC87	ST87	SL87	CT4373	N	N	LIPI-1,LIPI-4		N	fosX,lin,norB,sul			41496	SRR18497668
R19.2715	47	2982835	Human	2019	Kaohsiung	I	IIb	CC87	ST87	SL87	CT4373	N	N	LIPI-1,LIPI-4		N	fosX,lin,norB,sul			76179	SRR18497773
R19.2732	61	2953073	Human	2019	Kaohsiung	I	IIb	CC87	ST87	SL87	CT4373	N	N	LIPI-1,LIPI-4		N	fosX,lin,norB,sul			76182	SRR18497770
R19.2734	52	2983979	Human	2019	Taipei	I	IIb	CC87	ST87	SL87	CT4373	N	N	LIPI-1,LIPI-4		N	fosX,lin,norB,sul			76183	SRR18497769
R19.2756	81	2984803	Human	2019	Chiayi County	I	IIb	CC87	ST87	SL87	CT4373	N	N	LIPI-1,LIPI-4		N	fosX,lin,norB,sul	tetM		76189	SRR18497762
R19.2888	28	2954836	Human	2019	Tainan	I	IIb	CC87	ST87	SL87	CT4373	N	N	LIPI-1,LIPI-4		N	fosX,lin,norB,sul	tetM		76211	SRR18497706
R19.2935	59	2909199	Human	2019	Taoyuan	I	IIb	CC87	ST87	SL87	CT4373	N	N	LIPI-1,LIPI-4		N	fosX,lin,norB,sul			76223	SRR18497694
R19.2945	80	2919827	Human	2019	Hsinchu County	I	IIb	CC87	ST87	SL87	CT4373	N	N	LIPI-1,LIPI-4		N	fosX,lin,norB,sul			76224	SRR18497693
R19.1450	69	2955977	Human	2019	Taoyuan	I	IIb	CC87	ST87	SL87	CT4373	N	N	LIPI-1,LIPI-4		N	fosX,lin,norB,sul			76241	SRR18497662
R19.0093	42	2990590	Human	2019	Tainan	I	IIb	CC87	ST87	SL87	CT4373	N	Y	LIPI-1,LIPI-4		N	fosX,lin,norB,sul	tetM		41180	SRR8640779
R19.0116	34	2986673	Human	2019	Taoyuan	I	IIb	CC87	ST87	SL87	CT4373	N	Y	LIPI-1,LIPI-4		N	fosX,lin,norB,sul	tetM		41194	SRR9264861
R19.0134	22	2929268	Human	2019	Taoyuan	I	IIb	CC87	ST87	SL87	CT4373	N	Y	LIPI-1,LIPI-4		N	fosX,lin,norB,sul			41203	SRR9264842
R19.0135	28	2984767	Human	2019	Taichung	I	IIb	CC87	ST87	SL87	CT4373	N	Y	LIPI-1,LIPI-4		N	fosX,lin,norB,sul	tetM		41204	SRR9264832
R19.0561	32	2985879	Human	2019	Chiayi City	I	IIb	CC87	ST87	SL87	CT4373	N	Y	LIPI-1,LIPI-4		N	fosX,lin,norB,sul	tetM		41256	SRR9264863
R19.0806	31	2985075	Human	2019	Tainan	I	IIb	CC87	ST87	SL87	CT4373	N	Y	LIPI-1,LIPI-4		N	fosX,lin,norB,sul	tetM		41264	SRR9264795
R19.0881	31	2988599	Human	2019	Tainan	I	IIb	CC87	ST87	SL87	CT4373	N	Y	LIPI-1,LIPI-4		N	fosX,lin,norB,sul	tetM		41463	SRR18497754
R19.0910	27	2986074	Human	2019	Kaohsiung	I	IIb	CC87	ST87	SL87	CT4373	N	Y	LIPI-1,LIPI-4		N	fosX,lin,norB,sul	tetM		41465	SRR18497700
R19.1175	28	2986335	Human	2019	Changhua	I	IIb	CC87	ST87	SL87	CT4373	N	Y	LIPI-1,LIPI-4		N	fosX,lin,norB,sul	tetM		41491	SRR18497674
R19.1854	29	2987091	Human	2019	Tainan	I	IIb	CC87	ST87	SL87	CT4373	N	Y	LIPI-1,LIPI-4		N	fosX,lin,norB,sul	tetM		41991	SRR18497650
R19.2251	121	3037295	Human	2019	Miaoli	I	IIb	CC87	ST87	SL87	CT4373	Y	Y	LIPI-1,LIPI-4		N	fosX,lin,norB,sul	tetM		76173	SRR18497629
R19.2716	49	2998525	Human	2019	Taitung	I	IIb	CC87	ST87	SL87	CT4373	N	Y	LIPI-1,LIPI-4		N	fosX,lin,norB,sul	tetM		76180	SRR18497772
R19.2779	41	2992740	Human	2019	Taichung	I	IIb	CC87	ST87	SL87	CT4373	N	Y	LIPI-1,LIPI-4		N	fosX,lin,norB,sul	tetM		76192	SRR18497759
R19.2837	43	2993933	Human	2019	Taichung	I	IIb	CC87	ST87	SL87	CT4373	N	Y	LIPI-1,LIPI-4		N	fosX,lin,norB,sul	tetM		76193	SRR18497758
R19.2875	30	2987628	Human	2019	Tainan	I	IIb	CC87	ST87	SL87	CT4373	N	Y	LIPI-1,LIPI-4		N	fosX,lin,norB,sul	tetM		76206	SRR18497744
R19.2961	60	3000613	Human	2019	Hualien	I	IIb	CC87	ST87	SL87	CT4373	N	Y	LIPI-1,LIPI-4		N	fosX,lin,norB,sul	tetM		76230	SRR18497686
R19.1744	46	2999153	Human	2019	Taichung	I	IIb	CC87	ST87	SL87	CT4373	Y	Y	LIPI-1,LIPI-4		N	fosX,lin,norB,sul	tetM		76247	SRR18497655
R19.1746	102	3026313	Human	2019	Chiayi City	I	IIb	CC87	ST87	SL87	CT4373	Y	Y	LIPI-1,LIPI-4		N	fosX,lin,norB,sul	tetM		76248	SRR18497654
R19.1422	55	2975297	Human	2019	Hsinchu County	I	IIb	CC87	ST87	SL87	CT4373	Y	Y	LIPI-1,LIPI-4		N	fosX,lin,norB,sul			76239	SRR18497664
R16.0815	18	2928449	Human	2016	Unknown	I	IIb	CC87	ST87	SL87	CT4374	N	Y	LIPI-1,LIPI-4		N	fosX,lin,norB,sul			27392	SRR7912106
R16.3133	47	2942577	Human	2016	New Taipei	I	IIb	CC87	ST87	SL87	CT4374	N	Y	LIPI-1,LIPI-4		N	fosX,lin,norB,sul			27410	SRR7912114
R17.6160	81	2959832	Human	2017	Unknown	I	IIb	CC87	ST87	SL87	CT4374	N	N	LIPI-1,LIPI-4		N	fosX,lin,norB,sul			39237	SRR8281975
R17.2247	104	2971788	Human	2017	Taichung	I	IIb	CC87	ST87	SL87	CT4374	N	Y	LIPI-1,LIPI-4		N	fosX,lin,norB,sul			39230	SRR7912221
R18.0020	36	2938303	Human	2018	Changhua	I	IIb	CC87	ST87	SL87	CT4374	N	N	LIPI-1,LIPI-4		N	fosX,lin,norB,sul			39246	SRR7912197
R18.0619	34	2936874	Human	2018	Taichung	I	IIb	CC87	ST87	SL87	CT4374	N	N	LIPI-1,LIPI-4		N	fosX,lin,norB,sul			39303	SRR7912070
R18.0680	48	2943136	Human	2018	Taipei	I	IIb	CC87	ST87	SL87	CT4374	N	N	LIPI-1,LIPI-4		N	fosX,lin,norB,sul			39312	SRR7912050
R18.1216	44	2941393	Human	2018	New Taipei	I	IIb	CC87	ST87	SL87	CT4374	N	N	LIPI-1,LIPI-4		N	fosX,lin,norB,sul			39325	SRR7912195
R18.1220	41	2940263	Human	2018	Hsinchu City	I	IIb	CC87	ST87	SL87	CT4374	N	N	LIPI-1,LIPI-4		N	fosX,lin,norB,sul			39329	SRR7912150
R18.1738	60	2950173	Human	2018	Taoyuan	I	IIb	CC87	ST87	SL87	CT4374	N	N	LIPI-1,LIPI-4		N	fosX,lin,norB,sul			40115	SRR8640786
R18.2431	43	2940939	Human	2018	New Taipei	I	IIb	CC87	ST87	SL87	CT4374	N	N	LIPI-1,LIPI-4		N	fosX,lin,norB,sul			40141	SRR8640817
R18.2443	32	2935288	Human	2018	Taichung	I	IIb	CC87	ST87	SL87	CT4374	N	N	LIPI-1,LIPI-4		N	fosX,lin,norB,sul			40145	SRR8640813
R18.2447	26	2932972	Human	2018	Hsinchu City	I	IIb	CC87	ST87	SL87	CT4374	N	N	LIPI-1,LIPI-4		N	fosX,lin,norB,sul			40147	SRR8640823
R18.2454	27	2933467	Human	2018	Taichung	I	IIb	CC87	ST87	SL87	CT4374	N	N	LIPI-1,LIPI-4		N	fosX,lin,norB,sul			40149	SRR8640758
R18.0003	18	2929663	Human	2018	Taichung	I	IIb	CC87	ST87	SL87	CT4374	N	Y	LIPI-1,LIPI-4		N	fosX,lin,norB,sul			39239	SRR7912204
R18.0076	29	2935015	Human	2018	Taipei	I	IIb	CC87	ST87	SL87	CT4374	N	Y	LIPI-1,LIPI-4		N	fosX,lin,norB,sul			39262	SRR7912279
R18.0136	35	2938518	Human	2018	Taichung	I	IIb	CC87	ST87	SL87	CT4374	N	Y	LIPI-1,LIPI-4		N	fosX,lin,norB,sul	aadA2		39276	SRR7912235
R18.0137	30	2935733	Human	2018	Taichung	I	IIb	CC87	ST87	SL87	CT4374	N	Y	LIPI-1,LIPI-4		N	fosX,lin,norB,sul			39277	SRR7912034
R18.0431	49	2944498	Human	2018	Nantou	I	IIb	CC87	ST87	SL87	CT4374	N	Y	LIPI-1,LIPI-4		N	fosX,lin,norB,sul			39295	SRR7912247
R18.0618	28	2934337	Human	2018	Taichung	I	IIb	CC87	ST87	SL87	CT4374	N	Y	LIPI-1,LIPI-4		N	fosX,lin,norB,sul			39302	SRR7912067
R18.1627	47	2944376	Human	2018	Taichung	I	IIb	CC87	ST87	SL87	CT4374	N	Y	LIPI-1,LIPI-4		N	fosX,lin,norB,sul			40111	SRR8640790
R18.0949	26	2973970	Human	2018	New Taipei	I	IIb	CC87	ST87	SL87	CT4374	N	Y	LIPI-1,LIPI-4		N	fosX,lin,norB,sul			39322	SRR7912182
R18.1316	21	2971563	Human	2018	Keelung	I	IIb	CC87	ST87	SL87	CT4374	N	Y	LIPI-1,LIPI-4		N	fosX,lin,norB,sul			39332	SRR7912153
R19.0152	26	2931199	Human	2019	Taipei	I	IIb	CC87	ST87	SL87	CT4374	N	N	LIPI-1,LIPI-4		N	fosX,lin,norB,sul			41212	SRR9264812
R19.0527	26	2929461	Human	2019	Taichung	I	IIb	CC87	ST87	SL87	CT4374	N	N	LIPI-1,LIPI-4		N	fosX,lin,norB,sul			41249	SRR9264831
R19.0778	23	2929647	Human	2019	Changhua	I	IIb	CC87	ST87	SL87	CT4374	N	N	LIPI-1,LIPI-4		N	fosX,lin,norB,sul			41262	SRR9264806
R19.2957	91	2965311	Human	2019	Taipei	I	IIb	CC87	ST87	SL87	CT4374	N	N	LIPI-1,LIPI-4		N	fosX,lin,norB,sul			76227	SRR18497690
R19.1715	49	2943810	Human	2019	Taichung	I	IIb	CC87	ST87	SL87	CT4374	N	Y	LIPI-1,LIPI-4		N	fosX,lin,norB,sul			76245	SRR18497657
R15.1008	50	2982967	Human	2015	Kaohsiung	I	IIb	CC87	ST87	SL87	CT4376	N	Y	LIPI-1,LIPI-4		N	fosX,lin,norB,sul			27388	SRR7912090
R19.2714	76	2999049	Human	2019	Yunlin	I	IIb	CC87	ST87	SL87	CT4376	Y	Y	LIPI-1,LIPI-4		N	fosX,lin,norB,sul			76178	SRR18497774
R16.1249	17	2967129	Human	2016	New Taipei	I	IIb	CC87	ST87	SL87	CT4377	N	Y	LIPI-1,LIPI-4		N	fosX,lin,norB,sul			27400	SRR7912139
R18.0689	20	2892727	Human	2018	Taichung	I	IIb	CC87	ST87	SL87	CT5165	N	N	LIPI-1,LIPI-4		N	fosX,lin,norB,sul			39315	SRR7912056
R19.0140	20	2927324	Human	2019	Taichung	I	IIb	CC87	ST87	SL87	CT5512	N	Y	LIPI-1,LIPI-4		N	fosX,lin,norB,sul			41208	SRR9264808
R19.1029	25	2956399	Food (pork)	2019	Taichung	I	IIb	CC87	ST87	SL87	CT5534	N	Y	LIPI-1,LIPI-4		N	fosX,lin,norB,sul			41468	SRR18497684
R19.0909	24	3004484	Human	2019	Taichung	I	IIb	CC87	ST87	SL87	CT5535	N	Y	LIPI-1,LIPI-4		Y	fosX,lin,norB,sul			41464	SRR18497743
R19.1895	19	2975489	Human	2019	New Taipei	I	IIb	CC87	ST87	SL87	CT5753	N	Y	LIPI-1,LIPI-4		N	fosX,lin,norB,sul			41992	SRR18497649
R16.1889	32	2964350	Food (chicken)	2016	Taichung	I	IIb	CC87	ST87	SL87	CT58	N	Y	LIPI-1,LIPI-4		Y	fosX,lin,norB,sul			27349	SRR7912135
R16.2273	45	3009248	Food (chicken)	2016	Taichung	I	IIb	CC87	ST87	SL87	CT58	N	Y	LIPI-1,LIPI-4		Y	fosX,lin,norB,sul			27370	SRR7912092
R16.2264	24	2964314	Food (chicken)	2016	Taichung	I	IIb	CC87	ST87	SL87	CT58	N	Y	LIPI-1,LIPI-4		N	fosX,lin,norB,sul			27365	SRR7912211
R16.2254	28	3010503	Food (chicken)	2016	Taichung	I	IIb	CC87	ST87	SL87	CT58	N	Y	LIPI-1,LIPI-4		Y	fosX,lin,norB,sul			27359	SRR7912213
R16.2268	31	3010484	Food (chicken)	2016	Taichung	I	IIb	CC87	ST87	SL87	CT58	N	Y	LIPI-1,LIPI-4		Y	fosX,lin,norB,sul			27366	SRR7912212
R19.2137	37	2991897	Food (chicken)	2019	Taipei	I	IIb	CC87	ST87	SL87	CT58	N	N	LIPI-1,LIPI-4		Y	fosX,lin,norB,sul			42014	SRR18497721
R19.2160	23	2970348	Food (chicken)	2019	New Taipei	I	IIb	CC87	ST87	SL87	CT58	N	N	LIPI-1,LIPI-4		Y	fosX,lin,norB,sul			42026	SRR18497644
R19.0303	24	2894875	Food (chicken)	2019	Taichung	I	IIb	CC87	ST87	SL87	CT58	N	N	LIPI-1,LIPI-4		N	fosX,lin,norB,sul			41440	SRR18497670
R19.2114	20	2934988	Food (chicken)	2019	Taipei	I	IIb	CC87	ST87	SL87	CT58	N	Y	LIPI-1,LIPI-4		N	fosX,lin,norB,sul			42001	SRR18497736
R19.2147	24	2976779	Food (chicken)	2019	New Taipei	I	IIb	CC87	ST87	SL87	CT58	N	Y	LIPI-1,LIPI-4		N	fosX,lin,norB,sul			42019	SRR18497716
R19.2161	14	2932600	Food (chicken)	2019	New Taipei	I	IIb	CC87	ST87	SL87	CT58	N	Y	LIPI-1,LIPI-4		N	fosX,lin,norB,sul			42027	SRR18497643
R19.0299	20	2972713	Food (chicken)	2019	Taichung	I	IIb	CC87	ST87	SL87	CT58	N	Y	LIPI-1,LIPI-4		N	fosX,lin,norB,sul			41436	SRR18497681
R19.2119	21	2972254	Food (chicken)	2019	Taipei	I	IIb	CC87	ST87	SL87	CT58	N	Y	LIPI-1,LIPI-4		N	fosX,lin,norB,sul			42004	SRR18497732
R19.0165	39	2935191	Food (pork)	2019	Taichung	I	IIb	CC87	ST87	SL87	CT58	N	N	LIPI-1,LIPI-4		Y	fosX,lin,norB,sul			41216	SRR9264819
R19.2133	17	2930335	Food (pork)	2019	Taipei	I	IIb	CC87	ST87	SL87	CT58	N	N	LIPI-1,LIPI-4		N	fosX,lin,norB,sul			42011	SRR18497725
R19.2143	21	2932156	Food (pork)	2019	Taipei	I	IIb	CC87	ST87	SL87	CT58	N	N	LIPI-1,LIPI-4		N	fosX,lin,norB,sul			42017	SRR18497718
R19.2145	15	2929848	Food (pork)	2019	Taipei	I	IIb	CC87	ST87	SL87	CT58	N	N	LIPI-1,LIPI-4		N	fosX,lin,norB,sul			42018	SRR18497717
R19.1028	30	2990577	Food (pork)	2019	Taichung	I	IIb	CC87	ST87	SL87	CT58	N	Y	LIPI-1,LIPI-4		Y	fosX,lin,norB,sul			41467	SRR18497685
R19.2118	23	2964111	Food (pork)	2019	Taipei	I	IIb	CC87	ST87	SL87	CT58	N	Y	LIPI-1,LIPI-4		Y	fosX,lin,norB,sul			42003	SRR18497734
R19.2152	29	2983599	Food (pork)	2019	New Taipei	I	IIb	CC87	ST87	SL87	CT58	N	Y	LIPI-1,LIPI-4		Y	fosX,lin,norB,sul			42022	SRR18497713
R19.2177	27	2999523	Food (pork)	2019	New Taipei	I	IIb	CC87	ST87	SL87	CT58	N	Y	LIPI-1,LIPI-4		Y	fosX,lin,norB,sul			42036	SRR18497633
R19.2134	14	2931117	Food (pork)	2019	Taipei	I	IIb	CC87	ST87	SL87	CT58	N	Y	LIPI-1,LIPI-4		N	fosX,lin,norB,sul			42012	SRR18497724
R19.2179	15	2973679	Food (pork)	2019	New Taipei	I	IIb	CC87	ST87	SL87	CT58	N	Y	LIPI-1,LIPI-4		N	fosX,lin,norB,sul			42037	SRR18497632
R14.0396	43	2974666	Human	2014	Taichung	I	IIb	CC87	ST87	SL87	CT58	N	Y	LIPI-1,LIPI-4		Y	fosX,lin,norB,sul			27377	SRR7912066
R14.0372	42	2941632	Human	2014	Hualien	I	IIb	CC87	ST87	SL87	CT58	N	Y	LIPI-1,LIPI-4		N	fosX,lin,norB,sul			27376	SRR7912065
R15.0771	20	2965809	Human	2015	Miaoli	I	IIb	CC87	ST87	SL87	CT58	N	Y	LIPI-1,LIPI-4		N	fosX,lin,norB,sul			27383	SRR7912084
R16.0646	12	2922275	Human	2016	Miaoli	I	IIb	CC87	ST87	SL87	CT58	N	Y	LIPI-1,LIPI-4		N	fosX,lin,norB,sul			27391	SRR7912107
R16.1180	22	2964654	Human	2016	Unknown	I	IIb	CC87	ST87	SL87	CT58	N	Y	LIPI-1,LIPI-4		N	fosX,lin,norB,sul			27398	SRR7912141
R16.0099	39	3014403	Human	2016	Taichung	I	IIb	CC87	ST87	SL87	CT58	N	Y	LIPI-1,LIPI-4		Y	fosX,lin,norB,sul			27390	SRR7912112
R17.6098	146	2992546	Human	2017	Unknown	I	IIb	CC87	ST87	SL87	CT58	N	N	LIPI-1,LIPI-4		Y	fosX,lin,norB,sul			39236	SRR8281978
R17.4296	25	2935297	Human	2017	Taipei	I	IIb	CC87	ST87	SL87	CT58	N	Y	LIPI-1,LIPI-4		N	fosX,lin,norB,sul			27782	SRR7912128
R18.0060	30	2936145	Human	2018	Yilan	I	IIb	CC87	ST87	SL87	CT58	N	N	LIPI-1,LIPI-4		Y	fosX,lin,norB,sul			39254	SRR7912101
R18.0067	37	2939179	Human	2018	New Taipei	I	IIb	CC87	ST87	SL87	CT58	N	N	LIPI-1,LIPI-4		Y	fosX,lin,norB,sul			39257	SRR7912276
R18.0126	28	2934338	Human	2018	Hsinchu County	I	IIb	CC87	ST87	SL87	CT58	N	N	LIPI-1,LIPI-4		Y	fosX,lin,norB,sul			39274	SRR7912242
R18.1217	33	2936993	Human	2018	Tainan	I	IIb	CC87	ST87	SL87	CT58	N	N	LIPI-1,LIPI-4		Y	fosX,lin,norB,sul			39326	SRR7912194
R18.1540	107	2976291	Human	2018	Kaohsiung	I	IIb	CC87	ST87	SL87	CT58	N	N	LIPI-1,LIPI-4		Y	fosX,lin,norB,sul			39390	SRR7912041
R18.2022	61	2978548	Human	2018	Tainan	I	IIb	CC87	ST87	SL87	CT58	N	N	LIPI-1,LIPI-4		Y	fosX,lin,norB,sul			40121	SRR8640811
R18.0059	18	2891568	Human	2018	Yilan	I	IIb	CC87	ST87	SL87	CT58	N	N	LIPI-1,LIPI-4		N	fosX,lin,norB,sul			39253	SRR7912100
R18.0080	26	2967698	Human	2018	Tainan	I	IIb	CC87	ST87	SL87	CT58	N	N	LIPI-1,LIPI-4		N	fosX,lin,norB,sul			39266	SRR7912271
R18.0819	31	2889026	Human	2018	Keelung	I	IIb	CC87	ST87	SL87	CT58	N	N	LIPI-1,LIPI-4		N	fosX,lin,norB,sul			39318	SRR7912186
R18.2509	114	3008468	Human	2018	New Taipei	I	IIb	CC87	ST87	SL87	CT58	N	N	LIPI-1,LIPI-4		N	fosX,lin,norB,sul			40171	SRR8640782
R18.0820	29	2969402	Human	2018	Pintung	I	IIb	CC87	ST87	SL87	CT58	N	Y	LIPI-1,LIPI-4		Y	fosX,lin,norB,sul			39319	SRR7912185
R18.1628	46	2982216	Human	2018	Taoyuan	I	IIb	CC87	ST87	SL87	CT58	N	Y	LIPI-1,LIPI-4		Y	fosX,lin,norB,sul			40112	SRR8640789
R18.0023	17	2925782	Human	2018	Taoyuan	I	IIb	CC87	ST87	SL87	CT58	N	Y	LIPI-1,LIPI-4		N	fosX,lin,norB,sul			39247	SRR7912094
R18.0079	56	2949766	Human	2018	Taipei	I	IIb	CC87	ST87	SL87	CT58	N	Y	LIPI-1,LIPI-4		N	fosX,lin,norB,sul			39265	SRR7912272
R18.0534	31	2977401	Human	2018	Changhua	I	IIb	CC87	ST87	SL87	CT58	N	Y	LIPI-1,LIPI-4		N	fosX,lin,norB,sul			39299	SRR7912074
R18.1218	34	2979100	Human	2018	Tainan	I	IIb	CC87	ST87	SL87	CT58	N	Y	LIPI-1,LIPI-4		N	fosX,lin,norB,sul			39327	SRR7912148
R18.1531	17	2970923	Human	2018	Taichung	I	IIb	CC87	ST87	SL87	CT58	N	Y	LIPI-1,LIPI-4		N	fosX,lin,norB,sul			39386	SRR7912262
R18.2337	43	2983121	Human	2018	Tainan	I	IIb	CC87	ST87	SL87	CT58	N	Y	LIPI-1,LIPI-4		N	fosX,lin,norB,sul			40125	SRR8640807
R18.2472	53	2987754	Human	2018	Taichung	I	IIb	CC87	ST87	SL87	CT58	N	Y	LIPI-1,LIPI-4		N	fosX,lin,norB,sul			40157	SRR8640764
R18.2507	31	2977603	Human	2018	Taipei	I	IIb	CC87	ST87	SL87	CT58	N	Y	LIPI-1,LIPI-4		N	fosX,lin,norB,sul			40170	SRR8640831
R18.1869	57	2981071	Human	2018	Hsinchu County	I	IIb	CC87	ST87	SL87	CT58	N	Y	LIPI-1,LIPI-4		N	fosX,lin,norB,sul			40118	SRR8640830
R18.2442	37	2972150	Human	2018	Changhua	I	IIb	CC87	ST87	SL87	CT58	N	Y	LIPI-1,LIPI-4		N	fosX,lin,norB,sul			40144	SRR8640814
R19.0262	45	2990918	Human	2019	Tainan	I	IIb	CC87	ST1459	SL87	CT58	N	N	LIPI-1,LIPI-4		Y	fosX,lin,norB,sul			41239	SRR9264850
R19.0332	21	2928302	Human	2019	New Taipei	I	IIb	CC87	ST87	SL87	CT58	N	N	LIPI-1,LIPI-4		Y	fosX,lin,norB,sul			41245	SRR9264860
R19.0558	26	2931436	Human	2019	Taichung	I	IIb	CC87	ST87	SL87	CT58	N	N	LIPI-1,LIPI-4		Y	fosX,lin,norB,sul			41254	SRR9264825
R19.0626	25	2930099	Human	2019	Taoyuan	I	IIb	CC87	ST87	SL87	CT58	N	N	LIPI-1,LIPI-4		Y	fosX,lin,norB,sul			41258	SRR9264855
R19.1302	23	2933015	Human	2019	Taichung	I	IIb	CC87	ST87	SL87	CT58	N	N	LIPI-1,LIPI-4		Y	fosX,lin,norB,sul			41494	SRR18497671
R19.0106	42	2973164	Human	2019	New Taipei	I	IIb	CC87	ST87	SL87	CT58	N	N	LIPI-1,LIPI-4		N	fosX,lin,norB,sul			41187	SRR9264867
R19.1266	16	2890982	Human	2019	Taipei	I	IIb	CC87	ST87	SL87	CT58	N	N	LIPI-1,LIPI-4		N	fosX,lin,norB,sul			41492	SRR18497673
R19.2684	99	3008876	Human	2019	Penghu	I	IIb	CC87	ST87	SL87	CT58	Y	N	LIPI-1,LIPI-4		N	fosX,lin,norB,sul			76176	SRR18497626
R19.0100	42	3000570	Human	2019	New Taipei	I	IIb	CC87	ST87	SL87	CT58	N	Y	LIPI-1,LIPI-4		Y	fosX,lin,norB,sul			41184	SRR8640794
R19.1078	19	2961977	Human	2019	Tainan	I	IIb	CC87	ST87	SL87	CT58	N	Y	LIPI-1,LIPI-4		Y	fosX,lin,norB,sul			41487	SRR18497678
R19.0099	45	2967627	Human	2019	Kaohsiung	I	IIb	CC87	ST87	SL87	CT58	N	Y	LIPI-1,LIPI-4		N	fosX,lin,norB,sul			41183	SRR8640784
R19.0113	26	2971413	Human	2019	Nantou	I	IIb	CC87	ST87	SL87	CT58	N	Y	LIPI-1,LIPI-4		N	fosX,lin,norB,sul			41191	SRR9264871
R19.0153	21	2969620	Human	2019	Kaohsiung	I	IIb	CC87	ST87	SL87	CT58	N	Y	LIPI-1,LIPI-4		N	fosX,lin,norB,sul			41213	SRR9264811
R19.0162	18	2928095	Human	2019	Taipei	I	IIb	CC87	ST87	SL87	CT58	N	Y	LIPI-1,LIPI-4		N	fosX,lin,norB,sul			41215	SRR9264817
R19.0305	33	2966665	Human	2019	Yunlin	I	IIb	CC87	ST87	SL87	CT58	N	Y	LIPI-1,LIPI-4		N	fosX,lin,norB,sul			41244	SRR9264801
R19.0777	32	2967090	Human	2019	Yunlin	I	IIb	CC87	ST87	SL87	CT58	N	Y	LIPI-1,LIPI-4		N	fosX,lin,norB,sul			41261	SRR9264858
R19.0807	27	2963338	Human	2019	Changhua	I	IIb	CC87	ST87	SL87	CT58	N	Y	LIPI-1,LIPI-4		N	fosX,lin,norB,sul			41265	SRR9264802
R19.1104	25	2934765	Human	2019	Tainan	I	IIb	CC87	ST87	SL87	CT58	N	Y	LIPI-1,LIPI-4		N	fosX,lin,norB,sul			41488	SRR18497677
R19.1320	55	2984852	Human	2019	Taipei	I	IIb	CC87	ST87	SL87	CT58	N	Y	LIPI-1,LIPI-4		N	fosX,lin,norB,sul			41498	SRR18497667
R19.2735	51	2978997	Human	2019	Pintung	I	IIb	CC87	ST87	SL87	CT58	N	Y	LIPI-1,LIPI-4		N	fosX,lin,norB,sul			76184	SRR18497768
R19.2864	37	2980328	Human	2019	Chiayi City	I	IIb	CC87	ST87	SL87	CT58	N	Y	LIPI-1,LIPI-4		N	fosX,lin,norB,sul			76199	SRR18497751
R19.2865	30	2939415	Human	2019	Kaohsiung	I	IIb	CC87	ST87	SL87	CT58	N	Y	LIPI-1,LIPI-4		N	fosX,lin,norB,sul			76200	SRR18497750
R19.0104	25	2962739	Human	2019	New Taipei	I	IIb	CC87	ST87	SL87	CT58	N	Y	LIPI-1,LIPI-4		N	fosX,lin,norB,sul			41186	SRR9264866
R19.2930	25	2974638	Human	2019	New Taipei	I	IIb	CC87	ST87	SL87	CT58	N	Y	LIPI-1,LIPI-4		N	fosX,lin,norB,sul			76220	SRR18497697
R19.0880	22	2964973	Human	2019	Changhua	I	IIb	CC87	ST87	SL87	CT9094	N	Y	LIPI-1,LIPI-4		N	fosX,lin,norB,sul			41462	SRR18497765
R18.0164	42	2902996	Human	2018	Taoyuan	I	IIb	CC87	ST87	SL87	CT9095	N	N	LIPI-1,LIPI-4		N	fosX,lin,norB,sul			39287	SRR7912253
R18.0681	52	2905808	Human	2018	Keelung	I	IIb	CC87	ST87	SL87	CT9095	N	N	LIPI-1,LIPI-4		N	fosX,lin,norB,sul			39313	SRR7912047
R18.2460	31	2895944	Human	2018	New Taipei	I	IIb	CC87	ST87	SL87	CT9095	N	N	LIPI-1,LIPI-4		N	fosX,lin,norB,sul			40152	SRR8640757
R16.4014	34	2968711	Human	2016	Unknown	II	IIa	CC101	ST101	SL101	CT4370	N	Y	LIPI-1		N	fosX,lin,norB,sul		LGI-3	27419	SRR7912118
R17.3528	59	2982905	Human	2017	Taichung	II	IIa	CC101	ST101	SL101	CT4370	N	Y	LIPI-1		N	fosX,lin,norB,sul		LGI-3	27779	SRR7912259
R17.4571	33	3026273	Human	2017	New Taipei	II	IIa	CC101	ST101	SL101	CT4370	Y	Y	LIPI-1		N	fosX,lin,norB,sul		LGI-3	27783	SRR7912273
R17.1220	117	3011418	Human	2017	Taichung	II	IIa	CC101	ST101	SL101	CT4370	N	Y	LIPI-1		N	fosX,lin,norB,sul		LGI-3	39226	SRR7912040
R18.0009	25	2964344	Human	2018	Taipei	II	IIa	CC101	ST101	SL101	CT4370	N	Y	LIPI-1		N	fosX,lin,norB,sul		LGI-3	39242	SRR7912201
R18.0151	30	2968425	Human	2018	Taipei	II	IIa	CC101	ST101	SL101	CT4370	N	Y	LIPI-1		N	fosX,lin,norB,sul		LGI-3	39283	SRR7912036
R18.1539	20	2963215	Human	2018	Taichung	II	IIa	CC101	ST101	SL101	CT4370	N	Y	LIPI-1		N	fosX,lin,norB,sul		LGI-3	39389	SRR7912042
R18.1750	69	2986027	Human	2018	Taipei	II	IIa	CC101	ST101	SL101	CT4370	N	Y	LIPI-1		N	fosX,lin,norB,sul		LGI-3	40116	SRR8640785
R18.1860	55	2980109	Human	2018	Kaohsiung	II	IIa	CC101	ST101	SL101	CT4370	N	Y	LIPI-1		N	fosX,lin,norB,sul		LGI-3	40117	SRR8640795
R18.2466	37	2974503	Human	2018	Miaoli	II	IIa	CC101	ST101	SL101	CT4370	N	Y	LIPI-1		N	fosX,lin,norB,sul		LGI-3	40155	SRR8640760
R19.0173	21	2965568	Human	2019	Kaohsiung	II	IIa	CC101	ST101	SL101	CT4370	N	Y	LIPI-1		N	fosX,lin,norB,sul		LGI-3	41223	SRR9264827
R19.0273	19	2962977	Human	2019	Tainan	II	IIa	CC101	ST101	SL101	CT4370	N	Y	LIPI-1		N	fosX,lin,norB,sul		LGI-3	41241	SRR9264848
R19.0427	20	2964007	Human	2019	Kaohsiung	II	IIa	CC101	ST101	SL101	CT4370	N	Y	LIPI-1		N	fosX,lin,norB,sul		LGI-3	41247	SRR9264821
R19.0559	29	2969043	Human	2019	Kaohsiung	II	IIa	CC101	ST101	SL101	CT4370	N	Y	LIPI-1		N	fosX,lin,norB,sul		LGI-3	41255	SRR9264804
R19.1388	19	2963310	Human	2019	New Taipei	II	IIa	CC101	ST101	SL101	CT4370	N	Y	LIPI-1		N	fosX,lin,norB,sul		LGI-3	41501	SRR18497665
R19.2866	36	2969185	Human	2019	Miaoli	II	IIa	CC101	ST101	SL101	CT4370	N	Y	LIPI-1		N	fosX,lin,norB,sul		LGI-3	76201	SRR18497749
R19.2892	35	2969993	Human	2019	Taichung	II	IIa	CC101	ST101	SL101	CT4370	N	Y	LIPI-1		N	fosX,lin,norB,sul		LGI-3	76214	SRR18497703
R19.1658	73	2989582	Human	2019	Yunlin	II	IIa	CC101	ST101	SL101	CT4370	N	Y	LIPI-1		N	fosX,lin,norB,sul		LGI-3	76244	SRR18497658
R17.5595	84	3028487	Human	2017	Taichung	II	IIa	CC101	ST101	SL101	CT5053	N	Y	LIPI-1		Y	fosX,lin,norB,sul		LGI-3	39233	SRR8281979
R18.0626	35	2927386	Human	2018	Chiayi County	II	IIa	CC101	ST101	SL101	CT5054	N	Y	LIPI-1		N	fosX,lin,norB,sul		LGI-3	39307	SRR7912053
R19.2873	32	2968475	Human	2019	New Taipei	II	IIa	CC101	ST101	SL101	CT9040	N	Y	LIPI-1		N	fosX,lin,norB,sul		LGI-3	76205	SRR18497745
R16.1116	20	2917795	Human	2016	Kaohsiung	II	IIa	ST1081	ST1081	SL1081	CT4378	N	Y	LIPI-1		Y	fosX,lin,norB,sul			27397	SRR7912140
R18.0007	25	2920190	Human	2018	Taichung	II	IIa	ST1081	ST1081	SL1081	CT4378	N	Y	LIPI-1		Y	fosX,lin,norB,sul			39240	SRR7912203
R18.0012	26	2921282	Human	2018	Kaohsiung	II	IIa	ST1081	ST1081	SL1081	CT4378	N	Y	LIPI-1		Y	fosX,lin,norB,sul			39245	SRR7912198
R18.2499	50	2932836	Human	2018	Yunlin	II	IIa	ST1081	ST1081	SL1081	CT4378	N	Y	LIPI-1		Y	fosX,lin,norB,sul			40166	SRR8640802
R19.2757	53	2934949	Human	2019	Taichung	II	IIa	ST1081	ST1081	SL1081	CT4378	N	Y	LIPI-1		Y	fosX,lin,norB,sul			76190	SRR18497761
R16.1054	30	2972228	Human	2016	Taichung	II	IIa	CC155	ST155	SL155	CT4362	N	Y	LIPI-1		Y	fosX,lin,norB,sul		SSI-1	27396	SRR7912115
R16.4523	38	2941196	Human	2016	Unknown	II	IIa	CC155	ST155	SL155	CT4362	N	Y	LIPI-1		Y	fosX,lin,norB,sul		SSI-1	27421	SRR7912046
R17.2439	52	2947670	Human	2017	Unknown	II	IIa	CC155	ST155	SL155	CT4362	N	Y	LIPI-1		Y	fosX,lin,norB,sul		SSI-1	27776	SRR7912167
R18.0228	36	2931942	Human	2018	Yilan	II	IIa	CC155	ST155	SL155	CT4362	N	Y	LIPI-1		Y	fosX,lin,norB,sul		SSI-1	39291	SRR7912249
R18.0266	46	2944902	Human	2018	Kaohsiung	II	IIa	CC155	ST155	SL155	CT4362	N	Y	LIPI-1		Y	fosX,lin,norB,sul		SSI-1	39292	SRR7912250
R18.1034	54	2950445	Human	2018	Tainan	II	IIa	CC155	ST155	SL155	CT4362	N	Y	LIPI-1		Y	fosX,lin,norB,sul		SSI-1	39324	SRR7912180
R18.2459	41	2935009	Human	2018	Taoyuan	II	IIa	CC155	ST155	SL155	CT4362	N	Y	LIPI-1		Y	fosX,lin,norB,sul		SSI-1	40151	SRR8640756
R18.2479	55	2948192	Human	2018	Changhua	II	IIa	CC155	ST155	SL155	CT4362	N	Y	LIPI-1		Y	fosX,lin,norB,sul		SSI-1	40160	SRR8640796
R19.2711	86	3005530	Human	2019	Kaohsiung	II	IIa	CC155	ST155	SL155	CT4362	N	Y	LIPI-1		Y	fosX,lin,norB,sul		SSI-1	76177	SRR18497775
R19.2872	41	2980813	Human	2019	New Taipei	II	IIa	CC155	ST155	SL155	CT4362	N	Y	LIPI-1		Y	fosX,lin,norB,sul		SSI-1	76204	SRR18497746
R16.2080	28	2934498	Human	2016	New Taipei	II	IIa	CC155	ST155	SL155	CT4363	N	Y	LIPI-1		Y	fosX,lin,norB,sul		SSI-1	27404	SRR7912172
R17.1568	140	2999556	Human	2017	New Taipei	II	IIa	CC155	ST155	SL155	CT4363	N	Y	LIPI-1		Y	fosX,lin,norB,sul		SSI-1	39227	SRR7912218
R18.0077	30	2938455	Human	2018	Kaohsiung	II	IIa	CC155	ST155	SL155	CT4363	N	Y	LIPI-1		Y	fosX,lin,norB,sul		SSI-1	39263	SRR7912282
R18.0144	26	2935878	Human	2018	New Taipei	II	IIa	CC155	ST155	SL155	CT4363	N	Y	LIPI-1		Y	fosX,lin,norB,sul		SSI-1	39279	SRR7912032
R18.1379	20	2933961	Human	2018	Keelung	II	IIa	CC155	ST155	SL155	CT4363	N	Y	LIPI-1		Y	fosX,lin,norB,sul		SSI-1	39334	SRR7912155
R18.2339	58	2951254	Human	2018	Taoyuan	II	IIa	CC155	ST155	SL155	CT4363	N	Y	LIPI-1		Y	fosX,lin,norB,sul		SSI-1	40127	SRR8640801
R19.0146	24	2934693	Human	2019	New Taipei	II	IIa	CC155	ST155	SL155	CT4363	N	Y	LIPI-1		Y	fosX,lin,norB,sul		SSI-1	41211	SRR9264813
R19.2131	14	2938629	Food (pork)	2019	Taipei	II	IIa	CC155	ST155	SL155	CT4364	N	Y	LIPI-1		Y	fosX,lin,norB,sul		SSI-1	42010	SRR18497726
R19.2141	19	2940802	Food (pork)	2019	Taipei	II	IIa	CC155	ST155	SL155	CT4364	N	Y	LIPI-1		Y	fosX,lin,norB,sul		SSI-1	42016	SRR18497719
R19.2156	18	2939859	Food (pork)	2019	New Taipei	II	IIa	CC155	ST155	SL155	CT4364	N	Y	LIPI-1		Y	fosX,lin,norB,sul		SSI-1	42024	SRR18497646
R19.2167	21	2942186	Food (pork)	2019	New Taipei	II	IIa	CC155	ST155	SL155	CT4364	N	Y	LIPI-1		Y	fosX,lin,norB,sul		SSI-1	42030	SRR18497640
R14.0254	56	2951868	Human	2014	Miaoli	II	IIa	CC155	ST155	SL155	CT4364	N	Y	LIPI-1		Y	fosX,lin,norB,sul		SSI-1	27374	SRR7912236
R15.2362	44	2954110	Human	2015	Taichung	II	IIa	CC155	ST155	SL155	CT4364	N	Y	LIPI-1		Y	fosX,lin,norB,sul		SSI-1	27389	SRR7912080
R15.0831	29	2935522	Human	2015	Taichung	II	IIa	CC155	ST155	SL155	CT4365	N	Y	LIPI-1		Y	fosX,lin,norB,sul		SSI-1	27384	SRR7912085
R16.1017	21	2930803	Human	2016	Miaoli	II	IIa	CC155	ST155	SL155	CT4365	N	Y	LIPI-1		Y	fosX,lin,norB,sul		SSI-1	27394	SRR7912108
R17.4856	27	2919017	Human	2017	New Taipei	II	IIa	CC155	ST155	SL155	CT4366	N	N	LIPI-1		N	fosX,lin,norB,sul		SSI-1	27784	SRR7912142
R18.1219	41	2951909	Human	2018	Tainan	II	IIa	CC155	ST155	SL155	CT5048	N	Y	LIPI-1		Y	fosX,lin,norB,sul		SSI-1	39328	SRR7912149
R18.0146	33	2919645	Human	2018	Kaohsiung	II	IIa	CC155	ST155	SL155	CT5049	N	N	LIPI-1		Y	fosX,lin,norB,sul	tetM	SSI-1	39281	SRR7912038
R18.0083	41	2924928	Human	2018	Kaohsiung	II	IIa	CC155	ST155	SL155	CT5049	N	Y	LIPI-1		Y	fosX,lin,norB,sul	tetM	SSI-1	39267	SRR7912239
R19.0030	32	2920100	Human	2018	Taoyuan	II	IIa	CC155	ST155	SL155	CT5049	N	Y	LIPI-1		Y	fosX,lin,norB,sul	tetM	SSI-1	40178	SRR8640767
R19.0107	19	2994590	Human	2019	Tainan	II	IIa	CC155	ST155	SL155	CT5049	Y	Y	LIPI-1		Y	fosX,lin,norB,sul	tetM	bcrABC, SSI-1	41188	SRR9264864
R19.2717	73	2942786	Human	2019	New Taipei	II	IIa	CC155	ST155	SL155	CT5049	N	Y	LIPI-1		Y	fosX,lin,norB,sul	tetM	SSI-1	76181	SRR18497771
R19.0404	17	2914711	Food (pork)	2019	Taichung	II	IIa	CC155	ST155	SL155	CT5050	N	N	LIPI-1		N	fosX,lin,norB,sul		SSI-1	41446	SRR18497648
R18.0127	35	2924838	Human	2018	Kaohsiung	II	IIa	CC155	ST155	SL155	CT5050	N	N	LIPI-1		N	fosX,lin,norB,sul		SSI-1	39275	SRR7912234
R18.0163	28	2921679	Human	2018	New Taipei	II	IIa	CC155	ST155	SL155	CT5050	N	N	LIPI-1		N	fosX,lin,norB,sul		SSI-1	39286	SRR7912029
R19.2890	28	2919302	Human	2019	Taitung	II	IIa	CC155	ST155	SL155	CT5050	N	N	LIPI-1		N	fosX,lin,norB,sul		SSI-1	76212	SRR18497705
R18.0010	29	2913339	Human	2018	Taoyuan	II	IIa	CC155	ST155	SL155	CT5051	N	N	LIPI-1		N	fosX,lin,norB,sul		SSI-1	39243	SRR7912200
R18.2428	44	2944326	Human	2018	Pintung	II	IIa	CC155	ST155	SL155	CT5052	N	Y	LIPI-1		Y	fosX,lin,norB,sul		SSI-1	40138	SRR8640777
R19.0205	27	2936908	Food (pork)	2019	Taichung	II	IIa	CC155	ST155	SL155	CT5496	N	Y	LIPI-1		Y	fosX,lin,norB,sul		SSI-1	41228	SRR9264859
R19.2168	16	2930906	Food (pork)	2019	New Taipei	II	IIa	CC155	ST155	SL155	CT5496	N	Y	LIPI-1		Y	fosX,lin,norB,sul		SSI-1	42031	SRR18497639
R19.0142	29	2937742	Human	2019	New Taipei	II	IIa	CC155	ST155	SL155	CT5509	N	Y	LIPI-1		Y	fosX,lin,norB,sul		SSI-1	41210	SRR9264814
R19.1043	19	2938223	Food (pork)	2019	Taichung	II	IIa	CC155	ST155	SL155	CT5539	N	Y	LIPI-1		Y	fosX,lin,norB,sul		SSI-1	41482	SRR18497682
R19.1044	24	2941440	Food (pork)	2019	Taichung	II	IIa	CC155	ST155	SL155	CT5539	N	Y	LIPI-1		Y	fosX,lin,norB,sul		SSI-1	41483	SRR18497680
R19.1305	20	2939670	Human	2019	Tainan	II	IIa	CC155	ST155	SL155	CT5540	N	Y	LIPI-1		Y	fosX,lin,norB,sul		SSI-1	41495	SRR18497669
R19.0411	17	2915173	Food (pork)	2019	Taichung	II	IIa	CC155	ST155	SL155	CT5752	N	N	LIPI-1		N	fosX,lin,norB,sul		SSI-1	41243	SRR9264846
R19.0263	30	2956923	Human	2019	Taoyuan	II	IIa	CC155	ST1524	SL155	CT9038	N	Y	LIPI-1		Y	fosX,lin,norB,sul	tetM	SSI-1	41240	SRR9264797
R18.2462	26	2916991	Human	2018	Taipei	II	IIa	CC155	ST1524	SL155	CT9039	N	Y	LIPI-1		Y	fosX,lin,norB,sul	tetM	SSI-1	40153	SRR8640762
R19.0119	25	2954570	Human	2019	Yilan	II	IIa	CC155	ST1524	SL155	CT9039	N	Y	LIPI-1		Y	fosX,lin,norB,sul	tetM	SSI-1	41195	SRR9264862
R19.2904	43	2924303	Human	2019	Kaohsiung	II	IIa	CC155	ST1524	SL155	CT9039	N	Y	LIPI-1		Y	fosX,lin,norB,sul	tetM	SSI-1	76218	SRR18497699
R18.0042	25	2922842	Human	2018	New Taipei	II	IIa	CC8	ST16	SL16	CT5022	N	Y	LIPI-1		Y	fosX,lin,norB,sul		SSI-1	39251	SRR7912098
R19.0863	28	2962635	Food (pork)	2019	Taichung	II	IIa	CC8	ST1532	SL16	CT5516	N	Y	LIPI-1		Y	fosX,lin,norB,sul		SSI-1	41458	SRR18497636
R17.2001	119	2964829	Human	2017	Taichung	II	IIa	CC177	ST177	SL177	CT5040	N	N	LIPI-1		N	fosX,lin,norB,sul			39229	SRR7912223
R18.0071	16	2914147	Human	2018	Kaohsiung	II	IIa	CC177	ST177	SL177	CT5041	N	N	LIPI-1		N	fosX,lin,norB,sul			39261	SRR7912280
R18.0148	24	2927305	Human	2018	Taichung	II	IIa	CC177	ST177	SL177	CT5041	N	N	LIPI-1		N	fosX,lin,norB,sul			39282	SRR7912037
R18.1629	41	2926412	Human	2018	Taipei	II	IIa	CC177	ST177	SL177	CT5041	N	N	LIPI-1		N	fosX,lin,norB,sul			40113	SRR8640788
R18.1727	48	2928055	Human	2018	Taoyuan	II	IIa	CC177	ST177	SL177	CT5041	N	N	LIPI-1		N	fosX,lin,norB,sul			40114	SRR8640787
R19.0115	13	2913641	Human	2019	Taoyuan	II	IIa	CC177	ST177	SL177	CT5041	N	N	LIPI-1		N	fosX,lin,norB,sul			41193	SRR9264869
R19.0693	14	2914037	Human	2019	Taitung	II	IIa	CC177	ST177	SL177	CT5041	N	N	LIPI-1		N	fosX,lin,norB,sul			41259	SRR9264856
R19.2740	64	2901289	Human	2019	Taipei	II	IIa	CC177	ST177	SL177	CT5041	N	N	LIPI-1		N	fosX,lin,norB,sul			76187	SRR18497764
R19.2838	26	2919555	Human	2019	Pintung	II	IIa	CC177	ST177	SL177	CT5041	N	N	LIPI-1		N	fosX,lin,norB,sul			76194	SRR18497757
R19.2090	17	2945220	Human	2019	New Taipei	II	IIa	CC26	ST26	SL26	CT5754	N	Y	LIPI-1		N	fosX,lin,norB,sul		SSI-1	41998	SRR18497739
R19.2882	38	2955506	Human	2019	Tainan	II	IIa	CC26	ST26	SL26	CT5754	N	Y	LIPI-1		N	fosX,lin,norB,sul		SSI-1	76210	SRR18497707
R16.2249	50	2889723	Food (chicken)	2016	Taichung	II	IIa	CC19	ST378	SL378	CT4349	N	N	LIPI-1		N	fosX,lin,norB,sul			27355	SRR7912174
R16.2255	13	2871711	Food (chicken)	2016	Taichung	II	IIa	CC19	ST378	SL378	CT4349	N	N	LIPI-1		N	fosX,lin,norB,sul			27360	SRR7912214
R16.1890	17	2870447	Food (chicken)	2016	Taichung	II	IIa	CC19	ST378	SL378	CT4349	N	Y	LIPI-1		N	fosX,lin,norB,sul			27350	SRR7912143
R16.2270	27	2925042	Food (chicken)	2016	Taichung	II	IIa	CC19	ST378	SL378	CT4349	N	Y	LIPI-1		N	fosX,lin,norB,sul			27368	SRR7912208
R19.2136	30	2906610	Food (chicken)	2019	Taipei	II	IIa	CC19	ST378	SL378	CT4349	N	N	LIPI-1		N	fosX,lin,norB,sul			42013	SRR18497723
R19.2149	13	2872259	Food (chicken)	2019	New Taipei	II	IIa	CC19	ST378	SL378	CT4349	N	N	LIPI-1		N	fosX,lin,norB,sul			42020	SRR18497715
R19.2150	14	2872027	Food (chicken)	2019	New Taipei	II	IIa	CC19	ST378	SL378	CT4349	N	N	LIPI-1		N	fosX,lin,norB,sul			42021	SRR18497714
R19.0166	14	2870236	Food (pork)	2019	Taichung	II	IIa	CC19	ST378	SL378	CT4349	N	N	LIPI-1		N	fosX,lin,norB,sul			41217	SRR9264823
R19.0400	17	2871510	Food (pork)	2019	Taichung	II	IIa	CC19	ST378	SL378	CT4349	N	N	LIPI-1		N	fosX,lin,norB,sul			41442	SRR18497659
R19.1027	15	2872971	Food (pork)	2019	Taichung	II	IIa	CC19	ST378	SL378	CT4349	N	N	LIPI-1		N	fosX,lin,norB,sul			41466	SRR18497689
R19.2121	14	2871936	Food (pork)	2019	Taipei	II	IIa	CC19	ST378	SL378	CT4349	N	N	LIPI-1		N	fosX,lin,norB,sul			42005	SRR18497731
R19.2123	18	2873538	Food (pork)	2019	Taipei	II	IIa	CC19	ST378	SL378	CT4349	N	N	LIPI-1		N	fosX,lin,norB,sul			42006	SRR18497730
R19.2125	15	2872451	Food (pork)	2019	Taipei	II	IIa	CC19	ST378	SL378	CT4349	N	N	LIPI-1		N	fosX,lin,norB,sul			42007	SRR18497729
R19.2127	16	2870895	Food (pork)	2019	Taipei	II	IIa	CC19	ST378	SL378	CT4349	N	N	LIPI-1		N	fosX,lin,norB,sul			42008	SRR18497728
R19.2154	16	2871350	Food (pork)	2019	New Taipei	II	IIa	CC19	ST378	SL378	CT4349	N	N	LIPI-1		N	fosX,lin,norB,sul			42023	SRR18497712
R19.2158	17	2873135	Food (pork)	2019	New Taipei	II	IIa	CC19	ST378	SL378	CT4349	N	N	LIPI-1		N	fosX,lin,norB,sul			42025	SRR18497645
R19.2169	18	2833845	Food (pork)	2019	New Taipei	II	IIa	CC19	ST378	SL378	CT4349	N	N	LIPI-1		N	fosX,lin,norB,sul			42032	SRR18497638
R19.2175	11	2870900	Food (pork)	2019	New Taipei	II	IIa	CC19	ST378	SL378	CT4349	N	N	LIPI-1		N	fosX,lin,norB,sul			42035	SRR18497634
R19.2181	11	2870490	Food (pork)	2019	New Taipei	II	IIa	CC19	ST378	SL378	CT4349	N	N	LIPI-1		N	fosX,lin,norB,sul			42038	SRR18497631
R19.2163	17	2914185	Food (pork)	2019	New Taipei	II	IIa	CC19	ST378	SL378	CT4349	N	Y	LIPI-1		N	fosX,lin,norB,sul			42028	SRR18497642
R15.0903	27	2876684	Human	2015	Unknown	II	IIa	CC19	ST378	SL378	CT4349	N	N	LIPI-1		N	fosX,lin,norB,sul			27385	SRR7912086
R15.0909	25	2877257	Human	2015	Unknown	II	IIa	CC19	ST378	SL378	CT4349	N	N	LIPI-1		N	fosX,lin,norB,sul			27386	SRR7912087
R16.1882	30	2905437	Human	2016	Taipei	II	IIa	CC19	ST378	SL378	CT4349	N	N	LIPI-1		N	fosX,lin,norB,sul			27402	SRR7912134
R16.2579	21	2873522	Human	2016	Unknown	II	IIa	CC19	ST378	SL378	CT4349	N	N	LIPI-1		N	fosX,lin,norB,sul			27406	SRR7912132
R16.2994	21	2874488	Human	2016	Taichung	II	IIa	CC19	ST378	SL378	CT4349	N	N	LIPI-1		N	fosX,lin,norB,sul			27408	SRR7912105
R16.1936	25	2872174	Human	2016	Taichung	II	IIa	CC19	ST378	SL378	CT4349	N	Y	LIPI-1		N	fosX,lin,norB,sul			27403	SRR7912144
R16.2095	21	2873365	Human	2016	Taichung	II	IIa	CC19	ST378	SL378	CT4349	N	Y	LIPI-1		N	fosX,lin,norB,sul			27405	SRR7912171
R17.3329	47	2893701	Human	2017	Taichung	II	IIa	CC19	ST378	SL378	CT4349	N	N	LIPI-1		N	fosX,lin,norB,sul			27778	SRR7912119
R17.4294	113	2964357	Human	2017	Unknown	II	IIa	CC19	ST378	SL378	CT4349	N	N	LIPI-1		N	fosX,lin,norB,sul			27781	SRR7912133
R17.0105	58	2934519	Human	2017	Unknown	II	IIa	CC19	ST378	SL378	CT4349	N	Y	LIPI-1		N	fosX,lin,norB,sul			39223	SRR7912055
R17.1711	122	2963512	Human	2017	Taichung	II	IIa	CC19	ST378	SL378	CT4349	N	Y	LIPI-1		N	fosX,lin,norB,sul			39228	SRR7912260
R18.0064	20	2914059	Human	2018	Taoyuan	II	IIa	CC19	ST378	SL378	CT4349	N	N	LIPI-1		N	fosX,lin,norB,sul			39255	SRR7912102
R18.0138	37	2883179	Human	2018	Changhua	II	IIa	CC19	ST378	SL378	CT4349	N	N	LIPI-1		N	fosX,lin,norB,sul			39278	SRR7912033
R18.0161	23	2839476	Human	2018	Tainan	II	IIa	CC19	ST378	SL378	CT4349	N	N	LIPI-1		N	fosX,norB,sul			39284	SRR7912035
R18.0162	20	2873928	Human	2018	Hsinchu City	II	IIa	CC19	ST378	SL378	CT4349	N	N	LIPI-1		N	fosX,lin,norB,sul			39285	SRR7912030
R18.0204	45	2952956	Human	2018	Hualien	II	IIa	CC19	ST378	SL378	CT4349	N	N	LIPI-1		N	fosX,lin,norB,sul			39289	SRR7912255
R18.0624	40	2924013	Human	2018	New Taipei	II	IIa	CC19	ST378	SL378	CT4349	N	N	LIPI-1		N	fosX,lin,norB,sul			39305	SRR7912079
R18.1033	32	2878736	Human	2018	Kaohsiung	II	IIa	CC19	ST378	SL378	CT4349	N	N	LIPI-1		N	fosX,lin,norB,sul			39323	SRR7912181
R18.1530	17	2874490	Human	2018	Nantou	II	IIa	CC19	ST378	SL378	CT4349	N	N	LIPI-1		N	fosX,lin,norB,sul			39385	SRR7912261
R18.2023	57	2893007	Human	2018	Taoyuan	II	IIa	CC19	ST378	SL378	CT4349	N	N	LIPI-1		N	fosX,lin,norB,sul			40122	SRR8640810
R18.2338	30	2879478	Human	2018	Tainan	II	IIa	CC19	ST378	SL378	CT4349	N	N	LIPI-1		N	fosX,lin,norB,sul			40126	SRR8640806
R18.2397	44	2884916	Human	2018	Tainan	II	IIa	CC19	ST378	SL378	CT4349	N	N	LIPI-1		N	fosX,lin,norB,sul			40129	SRR8640768
R18.2421	19	2874525	Human	2018	Tainan	II	IIa	CC19	ST378	SL378	CT4349	N	N	LIPI-1		N	fosX,lin,norB,sul			40134	SRR8640773
R18.2451	27	2877467	Human	2018	New Taipei	II	IIa	CC19	ST378	SL378	CT4349	N	N	LIPI-1		N	fosX,lin,norB,sul			40148	SRR8640822
R18.2482	79	2901930	Human	2018	Taipei	II	IIa	CC19	ST378	SL378	CT4349	N	N	LIPI-1		N	fosX,lin,norB,sul			40163	SRR8640780
R18.2628	23	2877261	Human	2018	Taoyuan	II	IIa	CC19	ST378	SL378	CT4349	N	N	LIPI-1		N	fosX,lin,norB,sul			40173	SRR8640826
R19.0003	32	2842427	Human	2018	Kaohsiung	II	IIa	CC19	ST378	SL378	CT4349	N	N	LIPI-1		N	fosX,lin,norB,sul			40175	SRR8640781
R18.0026	20	2875366	Human	2018	Changhua	II	IIa	CC19	ST378	SL378	CT4349	N	Y	LIPI-1		N	fosX,lin,norB,sul			39248	SRR7912095
R18.0039	23	2882530	Human	2018	Tainan	II	IIa	CC19	ST378	SL378	CT4349	N	Y	LIPI-1		N	fosX,lin,norB,sul			39250	SRR7912097
R18.0069	24	2914670	Human	2018	Kaohsiung	II	IIa	CC19	ST378	SL378	CT4349	N	Y	LIPI-1		N	fosX,lin,norB,sul			39259	SRR7912278
R18.0078	25	2914962	Human	2018	New Taipei	II	IIa	CC19	ST378	SL378	CT4349	N	Y	LIPI-1		N	fosX,lin,norB,sul			39264	SRR7912281
R18.0623	52	2896472	Human	2018	Tainan	II	IIa	CC19	ST378	SL378	CT4349	N	Y	LIPI-1		N	fosX,lin,norB,sul			39304	SRR7912069
R18.1538	19	2877155	Human	2018	Taichung	II	IIa	CC19	ST378	SL378	CT4349	N	Y	LIPI-1		N	fosX,lin,norB,sul			39388	SRR7912043
R18.2147	51	2893798	Human	2018	New Taipei	II	IIa	CC19	ST378	SL378	CT4349	N	Y	LIPI-1		N	fosX,lin,norB,sul			40123	SRR8640805
R18.2429	30	2881991	Human	2018	Taichung	II	IIa	CC19	ST378	SL378	CT4349	N	Y	LIPI-1		N	fosX,lin,norB,sul			40139	SRR8640819
R18.2473	44	2928198	Human	2018	Taipei	II	IIa	CC19	ST378	SL378	CT4349	N	Y	LIPI-1		N	fosX,lin,norB,sul			40158	SRR8640765
R18.2480	33	2883651	Human	2018	Taichung	II	IIa	CC19	ST378	SL378	CT4349	N	Y	LIPI-1		N	fosX,lin,norB,sul			40161	SRR8640799
R18.2498	48	2937772	Human	2018	Tainan	II	IIa	CC19	ST378	SL378	CT4349	N	Y	LIPI-1		N	fosX,lin,norB,sul			40165	SRR8640803
R19.0096	44	2884170	Human	2019	Taipei	II	IIa	CC19	ST378	SL378	CT4349	N	N	LIPI-1		N	fosX,lin,norB,sul			41181	SRR8640821
R19.0137	22	2873016	Human	2019	Taoyuan	II	IIa	CC19	ST378	SL378	CT4349	N	N	LIPI-1		N	fosX,lin,norB,sul			41206	SRR9264810
R19.0850	21	2874597	Human	2019	Taoyuan	II	IIa	CC19	ST378	SL378	CT4349	N	N	LIPI-1		N	fosX,lin,norB,sul			41457	SRR18497711
R19.1301	70	2904318	Human	2019	Taichung	II	IIa	CC19	ST378	SL378	CT4349	N	N	LIPI-1		N	fosX,lin,norB,sul			41493	SRR18497672
R19.2049	10	2870622	Human	2019	Hsinchu City	II	IIa	CC19	ST378	SL378	CT4349	N	N	LIPI-1		N	fosX,lin,norB,sul			41997	SRR18497740
R19.2246	69	2970139	Human	2019	Taoyuan	II	IIa	CC19	ST378	SL378	CT4349	Y	N	LIPI-1		N	fosX,lin,norB,sul			76172	SRR18497630
R19.2481	107	2921738	Human	2019	Taoyuan	II	IIa	CC19	ST378	SL378	CT4349	N	N	LIPI-1		N	fosX,lin,norB,sul			76174	SRR18497628
R19.2738	44	2889300	Human	2019	Taoyuan	II	IIa	CC19	ST378	SL378	CT4349	N	N	LIPI-1		N	fosX,lin,norB,sul			76186	SRR18497766
R19.2859	27	2877204	Human	2019	Hsinchu County	II	IIa	CC19	ST378	SL378	CT4349	N	N	LIPI-1		N	fosX,lin,norB,sul			76197	SRR18497753
R19.2867	29	2877615	Human	2019	Taoyuan	II	IIa	CC19	ST378	SL378	CT4349	N	N	LIPI-1		N	fosX,lin,norB,sul			76202	SRR18497748
R19.2876	29	2877443	Human	2019	Hsinchu City	II	IIa	CC19	ST378	SL378	CT4349	N	N	LIPI-1		N	fosX,lin,norB,sul			76207	SRR18497710
R19.0528	18	2874082	Human	2019	Miaoli	II	IIa	CC19	ST378	SL378	CT4349	N	Y	LIPI-1		N	fosX,lin,norB,sul			41250	SRR9264794
R19.2575	70	2906021	Human	2019	Miaoli	II	IIa	CC19	ST378	SL378	CT4349	N	Y	LIPI-1		N	fosX,lin,norB,sul			76175	SRR18497627
R19.2877	40	2885807	Human	2019	Taichung	II	IIa	CC19	ST378	SL378	CT4349	N	Y	LIPI-1		N	fosX,lin,norB,sul			76208	SRR18497709
R19.2947	40	2885185	Human	2019	Taichung	II	IIa	CC19	ST378	SL378	CT4349	N	Y	LIPI-1		N	fosX,lin,norB,sul			76225	SRR18497692
R19.2958	48	2889988	Human	2019	Miaoli	II	IIa	CC19	ST378	SL378	CT4349	N	Y	LIPI-1		N	fosX,lin,norB,sul			76228	SRR18497688
R19.0127	17	2912800	Human	2019	Taichung	II	IIa	CC19	ST378	SL378	CT4349	N	Y	LIPI-1		N	fosX,lin,norB,sul			41198	SRR9264837
R19.0141	18	2911941	Human	2019	Changhua	II	IIa	CC19	ST378	SL378	CT4349	N	Y	LIPI-1		N	fosX,lin,norB,sul			41209	SRR9264807
R19.2047	19	2915072	Human	2019	Nantou	II	IIa	CC19	ST378	SL378	CT4349	N	Y	LIPI-1		N	fosX,lin,norB,sul			41996	SRR18497741
R16.2275	73	2926341	Food (chicken)	2016	Taichung	II	IIa	CC19	ST378	SL378	CT4351	N	Y	LIPI-1		N	fosX,lin,norB,sul			27371	SRR7912222
R19.2896	99	2915994	Human	2019	Miaoli	II	IIa	CC19	ST378	SL378	CT9091	N	N	LIPI-1		N	fosX,lin,norB,sul			76216	SRR18497701
R19.0763	25	2956311	Human	2019	Changhua	II	IIa	CC11	ST451	SL451	CT5511	N	Y	LIPI-1		N	fosX,lin,norB,sul			41260	SRR9264857
R16.2244	16	3024312	Food (chicken)	2016	Taichung	II	IIa	CC8	ST551	SL8	CT4347	Y	Y	LIPI-1		Y	fosX,lin,norB,sul		SSI-1	27352	SRR7912169
R16.2246	19	3025866	Food (chicken)	2016	Taichung	II	IIa	CC8	ST551	SL8	CT4347	Y	Y	LIPI-1		Y	fosX,lin,norB,sul		SSI-1	27353	SRR7912176
R16.2269	33	3032241	Food (chicken)	2016	Taichung	II	IIa	CC8	ST551	SL8	CT4347	Y	Y	LIPI-1		Y	fosX,lin,norB,sul		SSI-1	27367	SRR7912207
R19.0213	22	3024755	Food (chicken)	2019	Taichung	II	IIa	CC8	ST551	SL8	CT4347	Y	Y	LIPI-1		Y	fosX,lin,norB,sul		SSI-1	41434	SRR18497777
R19.1047	19	3025196	Human	2019	Kaohsiung	II	IIa	CC8	ST551	SL8	CT4347	Y	Y	LIPI-1		Y	fosX,lin,norB,sul		SSI-1	41486	SRR18497679
R18.2502	33	3018847	Human	2018	New Taipei	II	IIa	CC8	ST8	SL8	CT5167	Y	Y	LIPI-1		Y	fosX,lin,norB,sul		SSI-1	40167	SRR8640793
R19.0138	23	3048031	Human	2019	New Taipei	II	IIa	CC8	ST8	SL8	CT5495	Y	Y	LIPI-1		Y	fosX,lin,norB,sul		SSI-1	41207	SRR9264809
R19.2959	57	2900459	Human	2019	New Taipei	II	IIa	CC8	ST8	SL8	CT8839	N	Y	LIPI-1		N	fosX,lin,norB,sul		SSI-1	76229	SRR18497687
R18.2455	27	3027726	Human	2018	Kaohsiung	II	IIa	CC8	ST551	SL8	CT9093	Y	Y	LIPI-1		Y	fosX,lin,norB,sul		SSI-1	40150	SRR8640759
R18.1222	44	3086059	Human	2018	Penghu	II	IIc	CC9	ST1113	SL9	CT2490	Y	Y	LIPI-1	PMSC_8	Y	fosX,lin,norB,sul		bcrABC, SSI-1	39331	SRR7912152
R16.2243	39	3080256	Food (chicken)	2016	Taichung	II	IIc	CC9	ST9	SL9	CT4352	Y	Y	LIPI-1	PMSC_4	Y	fosX,lin,norB,sul	tetM	SSI-1	27351	SRR7912170
R16.2271	38	3004098	Food (chicken)	2016	Taichung	II	IIc	CC9	ST9	SL9	CT4379	N	Y	LIPI-1	PMSC_4	Y	fosX,lin,norB,sul	tetM	SSI-1	27369	SRR7912093
R19.2110	24	2965590	Food (pork)	2019	Taipei	II	IIc	CC9	ST9	SL9	CT4379	N	N	LIPI-1	PMSC_4	Y	fosX,lin,norB,sul	tetM	SSI-1	41999	SRR18497738
R19.2116	28	3052154	Food (pork)	2019	Taipei	II	IIc	CC9	ST9	SL9	CT4379	Y	N	LIPI-1	PMSC_4	Y	fosX,lin,norB,sul	tetM	SSI-1	42002	SRR18497735
R19.2171	25	2966457	Food (pork)	2019	New Taipei	II	IIc	CC9	ST9	SL9	CT4379	N	N	LIPI-1	PMSC_4	Y	fosX,lin,norB,sul	tetM	SSI-1	42033	SRR18497637
R19.2173	28	2967086	Food (pork)	2019	New Taipei	II	IIc	CC9	ST9	SL9	CT4379	N	N	LIPI-1	PMSC_4	Y	fosX,lin,norB,sul	tetM	SSI-1	42034	SRR18497635
R19.0167	19	2967370	Food (pork)	2019	Taichung	II	IIc	CC9	ST9	SL9	CT4379	N	Y	LIPI-1	PMSC_4	Y	fosX,lin,norB,sul	tetM	SSI-1	41218	SRR9264824
R19.0406	18	2970173	Food (pork)	2019	Taichung	II	IIc	CC9	ST9	SL9	CT4379	N	Y	LIPI-1	PMSC_4	Y	fosX,lin,norB,sul	tetM	SSI-1	41448	SRR18497733
R19.1033	13	2966904	Food (pork)	2019	Taichung	II	IIc	CC9	ST9	SL9	CT4379	N	Y	LIPI-1	PMSC_4	Y	fosX,lin,norB,sul	tetM	SSI-1	41472	SRR18497683
R19.2112	17	3062794	Food (pork)	2019	Taipei	II	IIc	CC9	ST9	SL9	CT4379	Y	Y	LIPI-1	PMSC_4	Y	fosX,lin,norB,sul	tetM	SSI-1	42000	SRR18497737
R19.2129	18	2968885	Food (pork)	2019	Taipei	II	IIc	CC9	ST9	SL9	CT4379	N	Y	LIPI-1	PMSC_4	Y	fosX,lin,norB,sul	tetM	SSI-1	42009	SRR18497727
R19.2753	64	2958832	Human	2019	Hsinchu City	II	IIc	CC9	ST9	SL9	CT4379	Y	Y	LIPI-1	PMSC_4	N	fosX,lin,norB,sul	tetM	SSI-1	76188	SRR18497763
R19.0412	30	3048962	Food (chicken)	2019	Taichung	II	IIc	CC9	ST9	SL9	CT5533	Y	Y	LIPI-1	PMSC_4	Y	fosX,lin,norB,sul		bcrABC, SSI-1	41449	SRR18497722
R19.1827	32	3050922	Food (chicken)	2019	Taichung	II	IIc	CC9	ST9	SL9	CT5533	Y	Y	LIPI-1	PMSC_4	Y	fosX,lin,norB,sul		bcrABC, SSI-1	41986	SRR18497652
R19.0865	25	2985138	Food (pork)	2019	Taichung	II	IIc	CC9	ST9	SL9	CT5536	N	Y	LIPI-1	PMSC_11	Y	fosX,lin,norB,sul		SSI-1	41460	SRR18497776
R19.0209	27	3011564	Food (pork)	2019	Taichung	II	IIc	CC9	ST9	SL9	CT5537	Y	N	LIPI-1	PMSC_11	Y	fosX,lin,norB,sul		SSI-1	41430	SRR18497778
R19.0007	51	2964945	Human	2018	New Taipei	II	IIc	CC9	ST9	SL9	CT9037	N	Y	LIPI-1	PMSC_4	Y	fosX,lin,norB,sul		SSI-1	40177	SRR8640766
